# Supplementary material for: Genomic Instability and Adaptive Evolution Induced by RFA Insufficiency in Saccharomyces cerevisiae
Source: Curr Issues Mol Biol. 2026 Jan 30;48(2):158. doi: 10.3390/cimb48020158 (PMC12939431; doi:10.3390/cimb48020158)
Supplement: Supplementary file 1 [file cimb-48-00158-s001.zip]

Archive with 4 entries (4 files):
- Dataset S1.xlsx
- Dataset S2.xlsx
- Dataset S3.xlsx
- Supplemental information.pdf
