# Supplementary material for: Genomic Instability and Adaptive Evolution Induced by RFA Insufficiency in Saccharomyces cerevisiae
Source: Curr Issues Mol Biol. 2026 Jan 30;48(2):158. doi: 10.3390/cimb48020158 (PMC12939431; doi:10.3390/cimb48020158)
Supplement: Supplementary file 1 [file cimb-48-00158-s001.zip › Dataset S1.xlsx]

## Sheet: Dataset S1-1 SNVs + Indels
Dataset S1-1. Single-base mutations and small insertion/deletions in RFA2-deficient isolates sub-cultured on LG medium
Isolate	Chromosome	Position	Reference	Mutation	Type
WY123#5-1	chrIV	68959	A	G	SNV
WY123#5-1	chrIV	93477	G	A	SNV
WY123#5-1	chrXIV	595254	T	C	SNV
WY123#5-1	chrVIII	142241	G	A	SNV
WY123#5-1	chrXVI	126534	T	C	SNV
WY123#5-1	chrXII	439414	G	A	SNV
WY123#5-1	chrXII	958151	G	T	SNV
WY123#5-1	chrIX	308815	C	A	SNV
WY123#5-1	chrII	673449	C	T	SNV
WY123#5-1	chrVIII	35383	C	T	SNV
WY123#5-1	chrXII	269090	C	T	SNV
WY123#5-1	chrXVI	98754	C	T	SNV
WY123#5-1	chrV	220377	G	A	SNV
WY123#5-1	chrXII	752417	A	T	SNV
WY123#5-1	chrVIII	346895	A	G	SNV
WY123#5-1	chrXIV	576018	G	T	SNV
WY123#5-1	chrXV	643152	G	T	SNV
WY123#5-1	chrXVI	43381	T	C	SNV
WY123#5-1	chrX	594535	G	A	SNV
WY123#5-1	chrIX	99784	C	T	SNV
WY123#5-1	chrXV	385654	A	T	SNV
WY123#5-1	chrXV	839153	C	A	SNV
WY123#5-1	chrII	500089	T	C	SNV
WY123#5-1	chrXV	385655	A	T	SNV
WY123#5-1	chrVIII	367973	G	A	SNV
WY123#5-1	chrIII	28163	A	G	SNV
WY123#5-1	chrXII	897051	C	A	SNV
WY123#5-1	chrX	702515	T	C	SNV
WY123#5-1	chrVIII	100611	A	G	SNV
WY123#5-1	chrXVI	729729	C	T	SNV
WY123#5-1	chrII	741197	G	T	SNV
WY123#5-1	chrXV	587769	C	T	SNV
WY123#5-1	chrVII	503484	C	T	SNV
WY123#5-1	chrVIII	50990	T	A	SNV
WY123#5-1	chrVII	638599	C	T	SNV
WY123#5-1	chrII	565126	G	A	SNV
WY123#5-1	chrXI	143652	C	T	SNV
WY123#5-1	chrXII	176068	C	A	SNV
WY123#5-1	chrVII	979156	G	A	SNV
WY123#5-1	chrV	107799	C	A	SNV
WY123#5-1	chrXIV	85152	C	T	SNV
WY123#5-1	chrX	282213	A	G	SNV
WY123#5-1	chrX	56780	C	T	SNV
WY123#5-1	chrVII	899143	G	A	SNV
WY123#5-1	chrIII	127408	A	G	SNV
WY123#5-1	chrXII	523890	G	A	SNV
WY123#5-1	chrV	69908	C	T	SNV
WY123#5-1	chrXVI	610743	C	T	SNV
WY123#5-1	chrXVI	726509	G	A	SNV
WY123#5-1	chrXII	291502	G	A	SNV
WY123#5-1	chrXII	888662	G	A	SNV
WY123#5-1	chrVI	124263	C	T	SNV
WY123#5-1	chrI	122241	G	A	SNV
WY123#5-1	chrX	322106	C	T	SNV
WY123#5-1	chrVI	110166	A	G	SNV
WY123#5-1	chrXII	995916	C	T	SNV
WY123#5-1	chrXIV	422828	G	A	SNV
WY123#5-1	chrVIII	256268	G	T	SNV
WY123#5-1	chrX	714619	C	T	SNV
WY123#5-1	chrII	129619	T	G	SNV
WY123#5-1	chrXIV	678019	G	T	SNV
WY123#5-1	chrIX	89181	G	C	SNV
WY123#5-1	chrXIV	271385	A	C	SNV
WY123#5-1	chrXIV	171711	G	A	SNV
WY123#5-1	chrVII	555358	A	T	SNV
WY123#5-1	chrII	161728	C	T	SNV
WY123#5-1	chrXV	473638	C	A	SNV
WY123#5-1	chrX	714600	C	A	SNV
WY123#5-1	chrXII	569754	C	T	SNV
WY123#5-1	chrXV	370461	C	A	SNV
WY123#5-1	chrIV	95806	T	C	SNV
WY123#5-1	chrXIII	346465	C	T	SNV
WY123#5-1	chrIV	1270618	T	G	SNV
WY123#5-1	chrIV	95805	C	T	SNV
WY123#5-1	chrXIII	772662	G	C	SNV
WY123#5-1	chrV	132590	A	G	SNV
WY123#5-1	chrIV	485898	C	T	SNV
WY123#5-1	chrIV	97880	C	T	SNV
WY123#5-1	chrIV	1147697	C	T	SNV
WY123#5-1	chrIV	1203151	G	C	SNV
WY123#5-1	chrIV	641811	A	T	SNV
WY123#5-1	chrXV	639614	C	T	SNV
WY123#5-1	chrIV	1386385	C	A	SNV
WY123#5-1	chrIV	295367	A	G	SNV
WY123#5-1	chrIV	1337284	C	T	SNV
WY123#5-1	chrIV	512270	G	A	SNV
WY123#5-1	chrIV	1283535	C	T	SNV
WY123#5-3	chrX	714547	T	C	SNV
WY123#5-3	chrX	435547	G	T	SNV
WY123#5-3	chrII	720849	G	A	SNV
WY123#5-3	chrVII	78287	A	G	SNV
WY123#5-3	chrX	714528	A	C	SNV
WY123#5-3	chrVII	379263	A	G	SNV
WY123#5-3	chrXIV	80219	G	A	SNV
WY123#5-3	chrVII	450408	C	T	SNV
WY123#5-3	chrV	94936	T	C	SNV
WY123#5-3	chrIV	427450	T	C	SNV
WY123#5-3	chrIII	300575	A	C	SNV
WY123#5-3	chrVII	325206	T	C	SNV
WY123#5-3	chrIV	427453	C	T	SNV
WY123#5-3	chrXIV	440278	T	C	SNV
WY123#5-3	chrVIII	470714	T	C	SNV
WY123#5-3	chrIV	1067688	G	A	SNV
WY123#5-3	chrXIV	227280	C	T	SNV
WY123#5-3	chrXI	168121	T	C	SNV
WY123#5-3	chrXVI	815940	C	T	SNV
WY123#5-3	chrII	610323	A	G	SNV
WY123#5-3	chrXIV	495761	G	A	SNV
WY123#5-3	chrXV	464344	T	C	SNV
WY123#5-3	chrIV	117347	A	G	SNV
WY123#5-3	chrXI	151915	G	A	SNV
WY123#5-3	chrXIII	29804	G	A	SNV
WY123#5-3	chrXV	29330	G	A	SNV
WY123#5-3	chrII	177610	G	A	SNV
WY123#5-3	chrXV	29332	T	C	SNV
WY123#5-3	chrVII	46104	C	T	SNV
WY123#5-3	chrIX	146907	G	T	SNV
WY123#5-3	chrII	636187	C	T	SNV
WY123#5-3	chrVII	347185	T	A	SNV
WY123#5-3	chrVII	943426	G	A	SNV
WY123#5-3	chrII	120796	G	A	SNV
WY123#5-3	chrII	567007	G	A	SNV
WY123#5-3	chrI	50778	G	A	SNV
WY123#5-5	chrXII	839497	C	G	SNV
WY123#5-5	chrX	368300	A	G	SNV
WY123#5-5	chrVIII	199938	T	C	SNV
WY123#5-5	chrXVI	454930	C	T	SNV
WY123#5-5	chrXV	202081	C	T	SNV
WY123#5-5	chrIV	444725	G	A	SNV
WY123#5-5	chrXV	456190	A	G	SNV
WY123#5-5	chrXIV	285470	G	A	SNV
WY123#5-5	chrIII	262574	G	A	SNV
WY123#5-5	chrX	360287	C	T	SNV
WY123#5-5	chrXIII	352225	G	A	SNV
WY123#5-5	chrII	337991	C	T	SNV
WY123#5-5	chrVI	162453	G	T	SNV
WY123#5-5	chrIV	414835	G	A	SNV
WY123#5-5	chrXV	82719	C	T	SNV
WY123#5-5	chrIII	233797	A	C	SNV
WY123#5-5	chrIV	864675	C	T	SNV
WY123#5-5	chrII	542254	T	C	SNV
WY123#5-5	chrVIII	407673	G	T	SNV
WY123#5-5	chrXVI	728090	C	T	SNV
WY123#5-5	chrVIII	355479	A	G	SNV
WY123#5-5	chrXVI	123399	G	A	SNV
WY123#5-5	chrIII	233818	G	A	SNV
WY123#5-5	chrIII	233803	A	G	SNV
WY123#5-5	chrIII	233807	G	T	SNV
WY123#5-5	chrIII	233808	G	A	SNV
WY123#5-5	chrVIII	40573	T	C	SNV
WY123#5-5	chrXV	474210	G	A	SNV
WY123#5-5	chrX	267255	A	G	SNV
WY123#5-5	chrIV	142055	G	A	SNV
WY123#5-5	chrV	343088	A	G	SNV
WY123#5-5	chrIV	813697	C	G	SNV
WY123#5-5	chrV	247288	G	A	SNV
WY123#5-5	chrVII	382692	C	T	SNV
WY123#5-5	chrXIV	282667	T	C	SNV
WY123#5-5	chrV	119623	C	T	SNV
WY123#5-5	chrXVI	23476	T	C	SNV
WY123#5-6	chrIV	89682	G	A	SNV
WY123#5-6	chrIV	95806	T	C	SNV
WY123#5-6	chrIV	85969	C	A	SNV
WY123#5-6	chrXII	789117	T	C	SNV
WY123#5-6	chrIV	95805	C	T	SNV
WY123#5-6	chrXIV	585755	C	A	SNV
WY123#5-6	chrX	467567	T	C	SNV
WY123#5-6	chrIV	1362993	G	A	SNV
WY123#5-6	chrXVI	427184	G	T	SNV
WY123#5-6	chrIV	994799	G	A	SNV
WY123#5-6	chrXIV	454973	C	G	SNV
WY123#5-6	chrXV	727496	A	G	SNV
WY123#5-6	chrV	206257	G	A	SNV
WY123#5-6	chrVI	41813	T	C	SNV
WY123#5-6	chrXV	579211	C	T	SNV
WY123#5-6	chrII	95604	G	A	SNV
WY123#5-6	chrXV	346641	G	A	SNV
WY123#5-6	chrV	526828	T	C	SNV
WY123#5-6	chrII	56447	G	A	SNV
WY123#5-6	chrIV	952195	G	A	SNV
WY123#5-6	chrXII	318967	G	T	SNV
WY123#5-6	chrV	48810	C	T	SNV
WY123#5-6	chrII	640739	G	A	SNV
WY123#5-6	chrXVI	424058	T	C	SNV
WY123#5-6	chrIV	1472765	A	G	SNV
WY123#5-6	chrIII	251842	G	A	SNV
WY123#5-6	chrIX	271692	A	G	SNV
WY123#5-6	chrII	412895	T	C	SNV
WY123#5-6	chrXV	311583	C	A	SNV
WY123#5-6	chrIV	1242383	G	A	SNV
WY123#5-6	chrIII	105682	C	T	SNV
WY123#5-6	chrIV	1102798	C	T	SNV
WY123#5-6	chrII	178913	G	A	SNV
WY123#5-6	chrIV	1323016	A	G	SNV
WY123#5-6	chrIV	898583	A	G	SNV
WY123#5-6	chrV	48986	C	T	SNV
WY123#5-6	chrVII	1010878	C	T	SNV
WY123#5-6	chrXII	199596	C	T	SNV
WY123#5-6	chrXIV	202920	A	G	SNV
WY123#5-6	chrX	387970	G	A	SNV
WY123#5-6	chrXII	73799	A	G	SNV
WY123#5-6	chrXI	593662	A	G	SNV
WY123#5-6	chrIII	262716	C	T	SNV
WY123#5-6	chrII	242639	A	T	SNV
WY123#5-6	chrIV	568363	C	T	SNV
WY123#5-6	chrIV	228763	C	T	SNV
WY123#5-6	chrIV	209707	T	C	SNV
WY123#5-6	chrIV	38274	C	T	SNV
WY123#5-6	chrVII	734506	A	G	SNV
WY123#5-6	chrIV	223722	A	C	SNV
WY123#5-6	chrIV	177643	G	A	SNV
WY123#3-16	chrVII	364752	T	G	SNV
WY123#3-16	chrXII	424802	C	T	SNV
WY123#3-16	chrXVI	184546	C	T	SNV
WY123#3-16	chrXVI	617955	C	T	SNV
WY123#3-20	chrXII	424802	C	T	SNV
WY123#3-20	chrXIV	58158	C	A	SNV
WY123#3-20	chrXIV	553471	C	G	SNV
WY123#3-20	chrXV	525752	T	C	SNV
WY123#3-20	chrXVI	617955	C	T	SNV
WY123#3-3	chrVII	148061	A	T	SNV
WY123#3-3	chrXIII	390433	G	T	SNV
WY123#3-3	chrXV	525752	T	C	SNV
WY123#3-3	chrXV	766157	A	G	SNV
WY123#3-9	chrIV	919545	C	T	SNV
WY123#3-9	chrIV	925216	C	A	SNV
WY123#3-9	chrXV	511394	G	T	SNV
WY123#3-9	chrXV	525752	T	C	SNV
WY123#5-10	chrIII	258098	T	A	SNV
WY123#5-10	chrVII	256462	C	T	SNV
WY123#5-10	chrVIII	483554	C	T	SNV
WY123#5-10	chrXI	207633	G	A	SNV
WY123#5-11	chrIV	81660	G	A	SNV
WY123#5-11	chrIV	965197	G	C	SNV
WY123#5-11	chrX	220116	G	C	SNV
WY123#5-12	chrIV	1190690	T	C	SNV
WY123#5-12	chrIX	289328	T	C	SNV
WY123#5-12	chrXI	578444	G	C	SNV
WY123#5-13	chrXVI	114670	G	A	SNV
WY123#5-13	chrXVI	124290	G	A	SNV
WY123#5-14	chrII	133650	T	A	SNV
WY123#5-14	chrII	301374	G	C	SNV
WY123#5-14	chrXII	972307	G	T	SNV
WY123#5-14	chrXIII	887586	C	T	SNV
WY123#5-14	chrXIV	395780	G	T	SNV
WY123#5-15	chrII	789112	A	T	SNV
WY123#5-15	chrVII	748749	C	T	SNV
WY123#5-15	chrXIV	156066	G	T	SNV
WY123#5-16	chrIII	136067	T	C	SNV
WY123#5-16	chrIX	397241	C	A	SNV
WY123#5-17	chrVII	1028250	A	C	SNV
WY123#5-17	chrXI	64190	G	T	SNV
WY123#5-17	chrXI	452003	A	G	SNV
WY123#5-17	chrXII	732095	T	G	SNV
WY123#5-17	chrXIII	138875	A	T	SNV
WY123#5-17	chrXIII	372446	G	T	SNV
WY123#5-17	chrXIII	372447	A	T	SNV
WY123#5-17	chrXIV	700724	C	G	SNV
WY123#5-17	chrXVI	422285	G	T	SNV
WY123#5-18	chrII	688175	T	C	SNV
WY123#5-18	chrIV	1003361	A	C	SNV
WY123#5-18	chrIV	1288359	G	T	SNV
WY123#5-18	chrVIII	431464	T	C	SNV
WY123#5-18	chrX	24519	G	T	SNV
WY123#5-18	chrX	150114	T	A	SNV
WY123#5-18	chrX	150115	C	T	SNV
WY123#5-18	chrXI	638178	T	A	SNV
WY123#5-18	chrXII	216184	G	A	SNV
WY123#5-18	chrXII	217643	C	T	SNV
WY123#5-18	chrXIII	483016	G	T	SNV
WY123#5-18	chrXIII	483022	T	A	SNV
WY123#5-18	chrXIII	483023	T	G	SNV
WY123#5-18	chrXVI	193924	T	C	SNV
WY123#5-18	chrXVI	193935	A	G	SNV
WY123#5-18	chrXVI	496066	G	A	SNV
WY123#5-2	chrIV	1140121	G	A	SNV
WY123#5-2	chrXIV	666580	G	T	SNV
WY123#5-20	chrIV	304934	G	C	SNV
WY123#5-20	chrIV	1031286	A	T	SNV
WY123#5-20	chrX	441775	A	G	SNV
WY123#5-20	chrXII	891137	C	A	SNV
WY123#5-20	chrXVI	25702	G	A	SNV
WY123#5-7	chrIX	269856	G	T	SNV
WY123#5-7	chrX	554877	C	G	SNV
WY123#5-7	chrXI	6936	G	T	SNV
WY123#5-7	chrXIV	379819	C	G	SNV
WY123#5-7	chrXVI	376063	G	C	SNV
WY123#5-8	chrII	571540	A	G	SNV
WY123#5-8	chrVIII	155846	C	A	SNV
WY123#5-8	chrVIII	483554	C	T	SNV
WY123#5-9	chrIII	82443	T	C	SNV
WY123#5-9	chrIV	525106	C	T	SNV
WY123#3-41	chrIV	83722	T	C	SNV
WY123#3-42	chrIV	1203776	G	A	SNV
WY123#3-42	chrV	227632	G	A	SNV
WY123#3-42	chrVI	245598	A	G	SNV
WY123#3-42	chrVII	292466	G	A	SNV
WY123#3-42	chrVII	449043	G	A	SNV
WY123#3-42	chrVII	1022073	T	C	SNV
WY123#3-42	chrVIII	265056	T	A	SNV
WY123#3-42	chrX	316007	C	T	SNV
WY123#3-42	chrXI	141854	C	T	SNV
WY123#3-42	chrXI	220534	C	A	SNV
WY123#3-42	chrXII	111465	C	T	SNV
WY123#3-42	chrXII	333947	G	T	SNV
WY123#3-42	chrXIII	409572	G	A	SNV
WY123#3-42	chrXIII	647771	T	G	SNV
WY123#3-42	chrXIV	145983	A	G	SNV
WY123#3-42	chrXIV	322738	T	C	SNV
WY123#3-42	chrXVI	20704	C	T	SNV
WY123#3-42	chrXVI	929494	A	G	SNV
WY123#3-44	chrXI	144814	A	G	SNV
WY123#3-45	chrXII	931059	T	C	SNV
WY123#3-46	chrXV	516565	T	C	SNV
WY123#3-46	chrXVI	760291	T	C	SNV
WY123#3-47	chrIV	822253	C	T	SNV
WY123#3-47	chrIV	822278	T	A	SNV
WY123#3-47	chrXIII	204093	G	T	SNV
WY123#3-48	chrXV	516565	T	C	SNV
WY123#3-48	chrXVI	760291	T	C	SNV
WY123#3-50	chrXIII	627107	G	A	SNV
WY123#3-50	chrXV	384663	G	C	SNV
LWY123#5-1	chrII	21619	C	T	SNV
LWY123#5-1	chrII	229197	C	T	SNV
LWY123#5-1	chrII	312172	G	T	SNV
LWY123#5-1	chrII	409973	T	C	SNV
LWY123#5-1	chrII	423520	G	A	SNV
LWY123#5-1	chrII	428336	C	T	SNV
LWY123#5-1	chrII	524142	C	T	SNV
LWY123#5-1	chrIII	52786	G	A	SNV
LWY123#5-1	chrIV	154176	A	T	SNV
LWY123#5-1	chrIV	202902	C	T	SNV
LWY123#5-1	chrIV	214040	T	C	SNV
LWY123#5-1	chrIV	276628	C	T	SNV
LWY123#5-1	chrIV	546127	A	G	SNV
LWY123#5-1	chrIV	546482	A	G	SNV
LWY123#5-1	chrIV	554386	C	T	SNV
LWY123#5-1	chrIX	119463	G	A	SNV
LWY123#5-1	chrIX	127038	T	A	SNV
LWY123#5-1	chrIX	272911	T	C	SNV
LWY123#5-1	chrIX	304576	A	G	SNV
LWY123#5-1	chrV	135289	A	G	SNV
LWY123#5-1	chrV	295413	C	T	SNV
LWY123#5-1	chrVI	173429	T	C	SNV
LWY123#5-1	chrVII	70171	T	C	SNV
LWY123#5-1	chrVII	378046	C	T	SNV
LWY123#5-1	chrVII	593033	G	A	SNV
LWY123#5-1	chrVII	597309	G	A	SNV
LWY123#5-1	chrVII	704025	C	T	SNV
LWY123#5-1	chrVII	728424	G	A	SNV
LWY123#5-1	chrVII	802238	C	T	SNV
LWY123#5-1	chrVII	958392	C	T	SNV
LWY123#5-1	chrVII	1004593	C	G	SNV
LWY123#5-1	chrVIII	50856	C	T	SNV
LWY123#5-1	chrVIII	217222	G	A	SNV
LWY123#5-1	chrX	60438	A	G	SNV
LWY123#5-1	chrX	109264	A	G	SNV
LWY123#5-1	chrX	274833	A	G	SNV
LWY123#5-1	chrX	323549	A	G	SNV
LWY123#5-1	chrX	353118	C	T	SNV
LWY123#5-1	chrX	510454	G	A	SNV
LWY123#5-1	chrX	529522	A	T	SNV
LWY123#5-1	chrX	580745	C	T	SNV
LWY123#5-1	chrXI	144799	A	G	SNV
LWY123#5-1	chrXI	144802	A	T	SNV
LWY123#5-1	chrXI	144803	A	T	SNV
LWY123#5-1	chrXI	269041	A	G	SNV
LWY123#5-1	chrXI	546210	C	T	SNV
LWY123#5-1	chrXI	613277	A	G	SNV
LWY123#5-1	chrXII	111577	A	G	SNV
LWY123#5-1	chrXII	132328	C	T	SNV
LWY123#5-1	chrXII	236719	G	A	SNV
LWY123#5-1	chrXII	435201	G	A	SNV
LWY123#5-1	chrXII	948304	C	A	SNV
LWY123#5-1	chrXIII	64516	C	G	SNV
LWY123#5-1	chrXIII	109804	A	T	SNV
LWY123#5-1	chrXIII	145489	C	T	SNV
LWY123#5-1	chrXIII	154789	G	A	SNV
LWY123#5-1	chrXIII	399480	G	C	SNV
LWY123#5-1	chrXIII	447087	C	T	SNV
LWY123#5-1	chrXIII	459777	C	T	SNV
LWY123#5-1	chrXIV	212186	T	C	SNV
LWY123#5-1	chrXIV	252456	C	T	SNV
LWY123#5-1	chrXIV	434356	G	T	SNV
LWY123#5-1	chrXIV	504290	C	T	SNV
LWY123#5-1	chrXIV	509327	C	T	SNV
LWY123#5-1	chrXIV	539400	G	A	SNV
LWY123#5-1	chrXIV	609341	G	T	SNV
LWY123#5-1	chrXIV	702579	G	A	SNV
LWY123#5-1	chrXIV	703233	A	G	SNV
LWY123#5-1	chrXV	90538	A	G	SNV
LWY123#5-1	chrXV	432251	G	T	SNV
LWY123#5-1	chrXV	541147	G	A	SNV
LWY123#5-1	chrXV	1051751	T	C	SNV
LWY123#5-1	chrXVI	234336	A	G	SNV
LWY123#5-11	chrI	101689	T	A	SNV
LWY123#5-11	chrII	392522	G	A	SNV
LWY123#5-11	chrIV	385972	C	T	SNV
LWY123#5-11	chrIV	707507	T	C	SNV
LWY123#5-11	chrIV	711584	G	A	SNV
LWY123#5-11	chrIV	747128	A	G	SNV
LWY123#5-11	chrIV	1225368	G	T	SNV
LWY123#5-11	chrIV	1495587	A	G	SNV
LWY123#5-11	chrIV	1513977	A	G	SNV
LWY123#5-11	chrIX	42331	A	G	SNV
LWY123#5-11	chrIX	199961	C	T	SNV
LWY123#5-11	chrIX	325196	T	C	SNV
LWY123#5-11	chrVI	73357	G	A	SNV
LWY123#5-11	chrVII	55382	G	A	SNV
LWY123#5-11	chrVII	57446	C	T	SNV
LWY123#5-11	chrVII	92660	T	C	SNV
LWY123#5-11	chrVII	285629	C	T	SNV
LWY123#5-11	chrVII	447340	C	T	SNV
LWY123#5-11	chrVII	550324	T	C	SNV
LWY123#5-11	chrVII	558206	C	A	SNV
LWY123#5-11	chrVII	884966	A	G	SNV
LWY123#5-11	chrVII	980899	T	A	SNV
LWY123#5-11	chrX	711399	C	T	SNV
LWY123#5-11	chrXI	476010	T	C	SNV
LWY123#5-11	chrXI	590821	C	T	SNV
LWY123#5-11	chrXII	250589	C	T	SNV
LWY123#5-11	chrXII	346687	C	T	SNV
LWY123#5-11	chrXIII	780185	A	G	SNV
LWY123#5-11	chrXIV	146900	C	T	SNV
LWY123#5-11	chrXIV	469869	T	G	SNV
LWY123#5-11	chrXV	15495	C	T	SNV
LWY123#5-11	chrXV	84149	G	T	SNV
LWY123#5-11	chrXV	182866	T	C	SNV
LWY123#5-11	chrXV	297940	C	T	SNV
LWY123#5-11	chrXV	345009	A	T	SNV
LWY123#5-11	chrXV	345010	C	T	SNV
LWY123#5-11	chrXV	438791	C	T	SNV
LWY123#5-11	chrXV	659752	C	T	SNV
LWY123#5-11	chrXVI	273230	A	G	SNV
LWY123#5-12	chrII	53497	G	T	SNV
LWY123#5-12	chrIV	164518	T	C	SNV
LWY123#5-12	chrIV	555062	T	A	SNV
LWY123#5-12	chrIV	568788	T	C	SNV
LWY123#5-12	chrIV	738475	A	G	SNV
LWY123#5-12	chrIV	790714	C	T	SNV
LWY123#5-12	chrIV	952224	G	A	SNV
LWY123#5-12	chrIX	287478	A	G	SNV
LWY123#5-12	chrVI	28819	G	C	SNV
LWY123#5-12	chrVI	31656	C	T	SNV
LWY123#5-12	chrVII	22045	C	A	SNV
LWY123#5-12	chrVII	802238	C	T	SNV
LWY123#5-12	chrVIII	39622	C	T	SNV
LWY123#5-12	chrXI	209872	C	T	SNV
LWY123#5-12	chrXII	37147	A	G	SNV
LWY123#5-12	chrXII	86722	A	T	SNV
LWY123#5-12	chrXIII	172792	C	T	SNV
LWY123#5-12	chrXIII	608979	C	T	SNV
LWY123#5-12	chrXIII	752176	C	T	SNV
LWY123#5-12	chrXIII	829151	C	T	SNV
LWY123#5-12	chrXIV	55062	C	T	SNV
LWY123#5-12	chrXIV	251720	G	A	SNV
LWY123#5-12	chrXV	344793	A	T	SNV
LWY123#5-12	chrXV	344794	C	T	SNV
LWY123#5-12	chrXV	385654	A	T	SNV
LWY123#5-12	chrXV	385655	A	T	SNV
LWY123#5-13	chrI	119666	A	G	SNV
LWY123#5-13	chrII	322140	A	G	SNV
LWY123#5-13	chrII	381593	G	T	SNV
LWY123#5-13	chrII	384068	T	C	SNV
LWY123#5-13	chrII	464259	A	T	SNV
LWY123#5-13	chrIII	161889	C	T	SNV
LWY123#5-13	chrIV	83311	T	A	SNV
LWY123#5-13	chrIV	210686	A	T	SNV
LWY123#5-13	chrIV	227267	T	G	SNV
LWY123#5-13	chrIV	842175	G	A	SNV
LWY123#5-13	chrIV	846297	G	A	SNV
LWY123#5-13	chrIV	1041003	C	T	SNV
LWY123#5-13	chrIV	1308507	A	G	SNV
LWY123#5-13	chrIX	138051	G	A	SNV
LWY123#5-13	chrIX	138053	G	A	SNV
LWY123#5-13	chrIX	239537	G	A	SNV
LWY123#5-13	chrIX	301596	A	G	SNV
LWY123#5-13	chrV	39363	C	T	SNV
LWY123#5-13	chrVI	204820	T	C	SNV
LWY123#5-13	chrVII	427290	T	C	SNV
LWY123#5-13	chrVII	516039	G	A	SNV
LWY123#5-13	chrVII	526918	G	A	SNV
LWY123#5-13	chrVII	985323	G	A	SNV
LWY123#5-13	chrVIII	48284	C	T	SNV
LWY123#5-13	chrVIII	383125	G	A	SNV
LWY123#5-13	chrX	140423	A	G	SNV
LWY123#5-13	chrX	154262	C	A	SNV
LWY123#5-13	chrXI	142262	A	G	SNV
LWY123#5-13	chrXI	142274	A	T	SNV
LWY123#5-13	chrXI	142275	G	T	SNV
LWY123#5-13	chrXI	142295	G	A	SNV
LWY123#5-13	chrXI	142316	A	G	SNV
LWY123#5-13	chrXI	479723	G	A	SNV
LWY123#5-13	chrXI	555416	G	T	SNV
LWY123#5-13	chrXII	141947	T	C	SNV
LWY123#5-13	chrXII	547048	C	T	SNV
LWY123#5-13	chrXIII	44257	G	A	SNV
LWY123#5-13	chrXIII	518901	C	T	SNV
LWY123#5-13	chrXIV	75954	G	A	SNV
LWY123#5-13	chrXIV	116758	G	A	SNV
LWY123#5-13	chrXIV	142412	C	T	SNV
LWY123#5-13	chrXIV	282625	C	T	SNV
LWY123#5-13	chrXIV	282634	T	C	SNV
LWY123#5-13	chrXIV	609441	T	C	SNV
LWY123#5-13	chrXV	103425	T	C	SNV
LWY123#5-13	chrXV	581679	A	G	SNV
LWY123#5-13	chrXVI	97338	G	A	SNV
LWY123#5-13	chrXVI	390111	G	A	SNV
LWY123#5-13	chrXVI	735387	A	G	SNV
LWY123#5-13	chrXVI	838554	A	G	SNV
LWY123#5-13	chrXVI	867017	C	T	SNV
LWY123#5-14	chrII	349790	T	C	SNV
LWY123#5-14	chrIV	237329	C	T	SNV
LWY123#5-14	chrIV	271787	T	C	SNV
LWY123#5-14	chrIV	286406	A	G	SNV
LWY123#5-14	chrIV	366279	G	T	SNV
LWY123#5-14	chrIV	385972	C	T	SNV
LWY123#5-14	chrIV	423425	T	A	SNV
LWY123#5-14	chrIV	730187	A	G	SNV
LWY123#5-14	chrIV	1002833	G	A	SNV
LWY123#5-14	chrIV	1409184	A	G	SNV
LWY123#5-14	chrV	17072	G	A	SNV
LWY123#5-14	chrV	561171	C	T	SNV
LWY123#5-14	chrVI	205949	T	C	SNV
LWY123#5-14	chrVII	9948	C	T	SNV
LWY123#5-14	chrVII	233370	C	T	SNV
LWY123#5-14	chrVII	333323	C	G	SNV
LWY123#5-14	chrVII	900424	T	C	SNV
LWY123#5-14	chrVIII	38004	C	T	SNV
LWY123#5-14	chrX	324120	C	T	SNV
LWY123#5-14	chrX	331344	T	A	SNV
LWY123#5-14	chrX	567980	T	C	SNV
LWY123#5-14	chrX	616553	G	A	SNV
LWY123#5-14	chrXI	630888	T	C	SNV
LWY123#5-14	chrXII	130991	G	A	SNV
LWY123#5-14	chrXII	212569	C	G	SNV
LWY123#5-14	chrXII	343081	T	A	SNV
LWY123#5-14	chrXIII	114427	C	A	SNV
LWY123#5-14	chrXIII	220673	C	T	SNV
LWY123#5-14	chrXIII	245617	C	T	SNV
LWY123#5-14	chrXIII	735502	C	T	SNV
LWY123#5-14	chrXIII	772666	T	C	SNV
LWY123#5-14	chrXIII	881389	T	C	SNV
LWY123#5-14	chrXIV	362218	G	A	SNV
LWY123#5-14	chrXIV	604745	C	T	SNV
LWY123#5-14	chrXIV	680990	C	T	SNV
LWY123#5-14	chrXV	742220	T	C	SNV
LWY123#5-14	chrXV	995975	C	T	SNV
LWY123#5-14	chrXV	1034178	G	T	SNV
LWY123#5-14	chrXVI	827883	A	G	SNV
LWY123#5-17	chrI	116494	G	T	SNV
LWY123#5-17	chrII	25950	T	C	SNV
LWY123#5-17	chrII	335123	G	A	SNV
LWY123#5-17	chrII	585419	A	G	SNV
LWY123#5-17	chrII	780341	A	G	SNV
LWY123#5-17	chrII	787965	C	A	SNV
LWY123#5-17	chrIII	189139	C	T	SNV
LWY123#5-17	chrIV	202902	C	T	SNV
LWY123#5-17	chrIV	210686	A	T	SNV
LWY123#5-17	chrIV	211031	A	G	SNV
LWY123#5-17	chrIV	212495	A	G	SNV
LWY123#5-17	chrIV	282085	G	A	SNV
LWY123#5-17	chrIV	427468	T	C	SNV
LWY123#5-17	chrIV	480655	C	A	SNV
LWY123#5-17	chrIV	833985	C	T	SNV
LWY123#5-17	chrIV	912353	T	A	SNV
LWY123#5-17	chrIV	1089685	G	A	SNV
LWY123#5-17	chrIV	1286627	C	A	SNV
LWY123#5-17	chrIV	1451129	A	T	SNV
LWY123#5-17	chrIV	1473677	G	A	SNV
LWY123#5-17	chrIX	334240	T	G	SNV
LWY123#5-17	chrIX	334245	C	A	SNV
LWY123#5-17	chrV	102359	A	C	SNV
LWY123#5-17	chrV	422806	T	C	SNV
LWY123#5-17	chrV	459782	C	A	SNV
LWY123#5-17	chrV	475785	G	A	SNV
LWY123#5-17	chrVII	55790	G	A	SNV
LWY123#5-17	chrVII	800502	A	G	SNV
LWY123#5-17	chrX	498178	A	G	SNV
LWY123#5-17	chrXI	109311	G	A	SNV
LWY123#5-17	chrXI	142562	A	G	SNV
LWY123#5-17	chrXI	142574	A	T	SNV
LWY123#5-17	chrXI	142575	G	T	SNV
LWY123#5-17	chrXI	142580	T	C	SNV
LWY123#5-17	chrXI	142583	G	A	SNV
LWY123#5-17	chrXI	142592	T	C	SNV
LWY123#5-17	chrXI	160901	T	C	SNV
LWY123#5-17	chrXII	345779	G	A	SNV
LWY123#5-17	chrXII	789161	G	A	SNV
LWY123#5-17	chrXII	1046151	C	G	SNV
LWY123#5-17	chrXIV	378788	A	T	SNV
LWY123#5-17	chrXIV	419714	T	C	SNV
LWY123#5-17	chrXIV	438160	C	T	SNV
LWY123#5-17	chrXIV	728342	G	T	SNV
LWY123#5-17	chrXV	80670	T	A	SNV
LWY123#5-17	chrXV	195049	G	A	SNV
LWY123#5-17	chrXV	345065	C	T	SNV
LWY123#5-17	chrXV	345072	C	T	SNV
LWY123#5-17	chrXV	345075	T	C	SNV
LWY123#5-17	chrXV	508771	C	A	SNV
LWY123#5-17	chrXV	751274	C	T	SNV
LWY123#5-17	chrXV	764267	C	T	SNV
LWY123#5-17	chrXV	1025008	C	T	SNV
LWY123#5-17	chrXVI	68636	G	T	SNV
LWY123#5-17	chrXVI	303349	G	A	SNV
LWY123#5-17	chrXVI	429043	C	T	SNV
LWY123#5-2	chrI	167897	C	A	SNV
LWY123#5-2	chrII	652049	G	A	SNV
LWY123#5-2	chrII	653594	T	A	SNV
LWY123#5-2	chrII	657445	C	T	SNV
LWY123#5-2	chrII	663286	G	A	SNV
LWY123#5-2	chrII	676045	G	T	SNV
LWY123#5-2	chrII	676213	G	A	SNV
LWY123#5-2	chrII	677894	G	T	SNV
LWY123#5-2	chrII	678603	G	T	SNV
LWY123#5-2	chrIV	102269	G	A	SNV
LWY123#5-2	chrIV	218506	C	T	SNV
LWY123#5-2	chrIV	264616	T	C	SNV
LWY123#5-2	chrIV	420421	C	T	SNV
LWY123#5-2	chrIV	597874	A	G	SNV
LWY123#5-2	chrIV	675342	C	T	SNV
LWY123#5-2	chrIV	976511	G	A	SNV
LWY123#5-2	chrIV	994007	A	T	SNV
LWY123#5-2	chrIV	1184182	G	A	SNV
LWY123#5-2	chrIV	1398135	C	A	SNV
LWY123#5-2	chrIX	234156	G	A	SNV
LWY123#5-2	chrIX	370964	A	G	SNV
LWY123#5-2	chrV	142917	C	T	SNV
LWY123#5-2	chrVII	89900	T	C	SNV
LWY123#5-2	chrVII	424105	T	A	SNV
LWY123#5-2	chrVII	518200	G	A	SNV
LWY123#5-2	chrX	551326	C	A	SNV
LWY123#5-2	chrXI	142319	G	A	SNV
LWY123#5-2	chrXI	142325	T	A	SNV
LWY123#5-2	chrXI	142334	T	G	SNV
LWY123#5-2	chrXI	142505	G	A	SNV
LWY123#5-2	chrXI	142511	A	T	SNV
LWY123#5-2	chrXI	142517	T	A	SNV
LWY123#5-2	chrXI	142518	T	G	SNV
LWY123#5-2	chrXI	142553	A	G	SNV
LWY123#5-2	chrXI	212024	C	A	SNV
LWY123#5-2	chrXI	440813	G	A	SNV
LWY123#5-2	chrXII	571283	C	T	SNV
LWY123#5-2	chrXIII	677351	C	A	SNV
LWY123#5-2	chrXIII	806674	G	T	SNV
LWY123#5-2	chrXIV	282625	C	T	SNV
LWY123#5-2	chrXIV	282634	T	C	SNV
LWY123#5-2	chrXIV	282640	C	T	SNV
LWY123#5-2	chrXIV	282667	T	C	SNV
LWY123#5-2	chrXIV	606439	A	G	SNV
LWY123#5-2	chrXIV	621000	A	G	SNV
LWY123#5-2	chrXV	45088	T	C	SNV
LWY123#5-2	chrXV	296092	G	A	SNV
LWY123#5-2	chrXV	304894	C	A	SNV
LWY123#5-2	chrXV	305044	C	T	SNV
LWY123#5-2	chrXV	377514	G	T	SNV
LWY123#5-2	chrXV	453513	T	C	SNV
LWY123#5-2	chrXV	952301	T	C	SNV
LWY123#5-2	chrXVI	626317	C	T	SNV
LWY123#5-4	chrI	54594	A	G	SNV
LWY123#5-4	chrI	102797	C	T	SNV
LWY123#5-4	chrI	176704	G	A	SNV
LWY123#5-4	chrII	312172	G	T	SNV
LWY123#5-4	chrII	365321	G	A	SNV
LWY123#5-4	chrII	428336	C	T	SNV
LWY123#5-4	chrII	464238	T	C	SNV
LWY123#5-4	chrII	464247	T	C	SNV
LWY123#5-4	chrII	464250	T	C	SNV
LWY123#5-4	chrII	477903	G	A	SNV
LWY123#5-4	chrII	555082	A	G	SNV
LWY123#5-4	chrII	676418	T	A	SNV
LWY123#5-4	chrII	780407	A	G	SNV
LWY123#5-4	chrIII	52786	G	A	SNV
LWY123#5-4	chrIII	56043	A	G	SNV
LWY123#5-4	chrIII	76997	G	A	SNV
LWY123#5-4	chrIV	147865	G	A	SNV
LWY123#5-4	chrIV	210686	A	T	SNV
LWY123#5-4	chrIV	214040	T	C	SNV
LWY123#5-4	chrIV	275807	C	T	SNV
LWY123#5-4	chrIV	551956	G	T	SNV
LWY123#5-4	chrIV	722315	C	A	SNV
LWY123#5-4	chrIV	747658	G	A	SNV
LWY123#5-4	chrIV	772619	C	A	SNV
LWY123#5-4	chrIV	959680	G	A	SNV
LWY123#5-4	chrIV	1023105	G	A	SNV
LWY123#5-4	chrIV	1105026	G	A	SNV
LWY123#5-4	chrIV	1257782	G	A	SNV
LWY123#5-4	chrIV	1392817	A	G	SNV
LWY123#5-4	chrIV	1451129	A	T	SNV
LWY123#5-4	chrIX	286926	C	T	SNV
LWY123#5-4	chrIX	303971	A	G	SNV
LWY123#5-4	chrIX	304576	A	G	SNV
LWY123#5-4	chrV	25665	C	T	SNV
LWY123#5-4	chrV	90680	G	A	SNV
LWY123#5-4	chrV	479723	C	A	SNV
LWY123#5-4	chrVI	159820	C	T	SNV
LWY123#5-4	chrVI	184200	G	T	SNV
LWY123#5-4	chrVI	205949	T	C	SNV
LWY123#5-4	chrVII	169161	T	C	SNV
LWY123#5-4	chrVII	227245	A	G	SNV
LWY123#5-4	chrVII	376780	T	C	SNV
LWY123#5-4	chrVII	468506	C	A	SNV
LWY123#5-4	chrVII	519231	A	G	SNV
LWY123#5-4	chrVII	528019	G	A	SNV
LWY123#5-4	chrVII	740443	A	G	SNV
LWY123#5-4	chrVII	1005146	G	C	SNV
LWY123#5-4	chrVIII	115869	A	G	SNV
LWY123#5-4	chrVIII	177491	G	A	SNV
LWY123#5-4	chrVIII	179191	G	A	SNV
LWY123#5-4	chrVIII	271705	G	T	SNV
LWY123#5-4	chrVIII	362375	T	A	SNV
LWY123#5-4	chrX	152443	C	T	SNV
LWY123#5-4	chrX	223089	C	T	SNV
LWY123#5-4	chrX	274833	A	G	SNV
LWY123#5-4	chrX	529522	A	T	SNV
LWY123#5-4	chrX	546284	G	A	SNV
LWY123#5-4	chrX	592438	C	T	SNV
LWY123#5-4	chrX	599101	C	T	SNV
LWY123#5-4	chrX	633121	G	A	SNV
LWY123#5-4	chrX	633974	G	A	SNV
LWY123#5-4	chrX	698409	G	A	SNV
LWY123#5-4	chrXI	68054	G	A	SNV
LWY123#5-4	chrXI	359528	T	C	SNV
LWY123#5-4	chrXI	613277	A	G	SNV
LWY123#5-4	chrXII	86722	A	T	SNV
LWY123#5-4	chrXII	86724	T	A	SNV
LWY123#5-4	chrXII	270397	G	A	SNV
LWY123#5-4	chrXII	664686	G	A	SNV
LWY123#5-4	chrXIII	66847	C	A	SNV
LWY123#5-4	chrXIII	109804	A	T	SNV
LWY123#5-4	chrXIII	151133	G	A	SNV
LWY123#5-4	chrXIII	231956	G	A	SNV
LWY123#5-4	chrXIII	267758	C	T	SNV
LWY123#5-4	chrXIII	309011	G	A	SNV
LWY123#5-4	chrXIII	592943	C	T	SNV
LWY123#5-4	chrXIII	717025	G	T	SNV
LWY123#5-4	chrXIV	123392	G	A	SNV
LWY123#5-4	chrXIV	206837	T	C	SNV
LWY123#5-4	chrXIV	237255	A	C	SNV
LWY123#5-4	chrXIV	270462	C	T	SNV
LWY123#5-4	chrXIV	293175	C	T	SNV
LWY123#5-4	chrXIV	509327	C	T	SNV
LWY123#5-4	chrXIV	609341	G	T	SNV
LWY123#5-4	chrXV	31047	G	A	SNV
LWY123#5-4	chrXV	31068	G	A	SNV
LWY123#5-4	chrXV	677097	C	T	SNV
LWY123#5-4	chrXV	924713	G	A	SNV
LWY123#5-4	chrXV	989397	G	A	SNV
LWY123#5-4	chrXVI	22433	T	C	SNV
LWY123#5-4	chrXVI	69594	C	T	SNV
LWY123#5-4	chrXVI	79543	T	C	SNV
LWY123#5-4	chrXVI	193956	G	A	SNV
LWY123#5-4	chrXVI	193968	A	C	SNV
LWY123#5-4	chrXVI	215360	T	A	SNV
LWY123#5-4	chrXVI	355388	A	G	SNV
LWY123#5-4	chrXVI	487040	C	A	SNV
LWY123#5-4	chrXVI	700826	G	A	SNV
LWY123#5-4	chrXVI	828327	G	A	SNV
LWY123#5-4	chrXVI	867191	G	A	SNV
LWY123#5-5	chrI	190685	G	C	SNV
LWY123#5-5	chrI	190686	G	A	SNV
LWY123#5-5	chrII	24611	A	G	SNV
LWY123#5-5	chrII	88625	A	T	SNV
LWY123#5-5	chrII	235005	A	G	SNV
LWY123#5-5	chrII	281463	A	G	SNV
LWY123#5-5	chrII	441266	C	A	SNV
LWY123#5-5	chrII	465043	G	A	SNV
LWY123#5-5	chrII	511939	T	C	SNV
LWY123#5-5	chrII	541172	G	A	SNV
LWY123#5-5	chrII	562809	A	G	SNV
LWY123#5-5	chrII	780166	A	G	SNV
LWY123#5-5	chrIII	123209	A	G	SNV
LWY123#5-5	chrIII	128197	G	A	SNV
LWY123#5-5	chrIII	209581	C	T	SNV
LWY123#5-5	chrIV	80162	A	G	SNV
LWY123#5-5	chrIV	278597	C	T	SNV
LWY123#5-5	chrIV	382238	G	A	SNV
LWY123#5-5	chrIV	601119	C	T	SNV
LWY123#5-5	chrIV	601123	C	A	SNV
LWY123#5-5	chrIV	601125	T	C	SNV
LWY123#5-5	chrIV	601140	T	C	SNV
LWY123#5-5	chrIV	720839	T	C	SNV
LWY123#5-5	chrIV	1166855	G	A	SNV
LWY123#5-5	chrIV	1414298	T	C	SNV
LWY123#5-5	chrIV	1485403	G	A	SNV
LWY123#5-5	chrIX	84620	T	C	SNV
LWY123#5-5	chrIX	104753	A	T	SNV
LWY123#5-5	chrIX	126352	C	T	SNV
LWY123#5-5	chrIX	135370	G	A	SNV
LWY123#5-5	chrIX	155957	G	A	SNV
LWY123#5-5	chrIX	197742	A	G	SNV
LWY123#5-5	chrIX	278983	A	G	SNV
LWY123#5-5	chrIX	299598	C	T	SNV
LWY123#5-5	chrV	152159	T	C	SNV
LWY123#5-5	chrV	363600	T	A	SNV
LWY123#5-5	chrVI	104935	C	T	SNV
LWY123#5-5	chrVI	161137	G	A	SNV
LWY123#5-5	chrVII	181740	G	A	SNV
LWY123#5-5	chrVII	242993	G	T	SNV
LWY123#5-5	chrVII	387821	C	T	SNV
LWY123#5-5	chrVII	440160	G	A	SNV
LWY123#5-5	chrVII	519378	A	C	SNV
LWY123#5-5	chrVII	994307	G	A	SNV
LWY123#5-5	chrVIII	42333	T	C	SNV
LWY123#5-5	chrVIII	74968	A	G	SNV
LWY123#5-5	chrVIII	231583	A	G	SNV
LWY123#5-5	chrVIII	375520	A	G	SNV
LWY123#5-5	chrVIII	407185	C	T	SNV
LWY123#5-5	chrX	110197	T	C	SNV
LWY123#5-5	chrX	589376	A	G	SNV
LWY123#5-5	chrXI	158139	T	C	SNV
LWY123#5-5	chrXI	255016	A	C	SNV
LWY123#5-5	chrXI	289460	C	T	SNV
LWY123#5-5	chrXI	305136	C	T	SNV
LWY123#5-5	chrXII	303336	A	T	SNV
LWY123#5-5	chrXII	633108	T	C	SNV
LWY123#5-5	chrXII	699851	A	G	SNV
LWY123#5-5	chrXII	856838	T	C	SNV
LWY123#5-5	chrXII	898024	G	A	SNV
LWY123#5-5	chrXII	958482	C	T	SNV
LWY123#5-5	chrXII	1031385	C	T	SNV
LWY123#5-5	chrXIII	116707	C	T	SNV
LWY123#5-5	chrXIII	496416	C	A	SNV
LWY123#5-5	chrXIII	519903	T	C	SNV
LWY123#5-5	chrXIV	211879	C	T	SNV
LWY123#5-5	chrXIV	318985	G	T	SNV
LWY123#5-5	chrXIV	318987	C	G	SNV
LWY123#5-5	chrXIV	716139	G	A	SNV
LWY123#5-5	chrXV	31341	T	G	SNV
LWY123#5-5	chrXV	31342	C	A	SNV
LWY123#5-5	chrXV	83360	G	A	SNV
LWY123#5-5	chrXV	561796	C	T	SNV
LWY123#5-5	chrXV	627136	G	A	SNV
LWY123#5-5	chrXV	643262	G	A	SNV
LWY123#5-5	chrXV	742903	C	T	SNV
LWY123#5-5	chrXV	935166	C	T	SNV
LWY123#5-5	chrXV	966428	C	G	SNV
LWY123#5-5	chrXV	1005776	C	T	SNV
LWY123#5-5	chrXV	1018067	A	G	SNV
LWY123#5-5	chrXVI	328470	A	G	SNV
LWY123#5-5	chrXVI	395044	T	C	SNV
LWY123#5-5	chrXVI	713438	T	C	SNV
LWY123#5-6	chrII	25199	C	A	SNV
LWY123#5-6	chrII	461686	T	C	SNV
LWY123#5-6	chrII	488990	G	A	SNV
LWY123#5-6	chrII	604779	A	G	SNV
LWY123#5-6	chrII	604865	C	T	SNV
LWY123#5-6	chrII	767205	C	T	SNV
LWY123#5-6	chrII	771181	C	T	SNV
LWY123#5-6	chrIV	203358	C	T	SNV
LWY123#5-6	chrIV	251378	C	T	SNV
LWY123#5-6	chrIV	641392	G	A	SNV
LWY123#5-6	chrIV	716811	G	T	SNV
LWY123#5-6	chrIV	1108908	T	C	SNV
LWY123#5-6	chrIX	334173	T	C	SNV
LWY123#5-6	chrIX	334176	T	C	SNV
LWY123#5-6	chrIX	388772	C	T	SNV
LWY123#5-6	chrIX	408616	C	T	SNV
LWY123#5-6	chrV	389777	C	T	SNV
LWY123#5-6	chrVII	73149	C	T	SNV
LWY123#5-6	chrVII	143636	G	A	SNV
LWY123#5-6	chrVII	207040	T	C	SNV
LWY123#5-6	chrVII	304457	C	A	SNV
LWY123#5-6	chrVII	639844	C	T	SNV
LWY123#5-6	chrVII	680439	G	A	SNV
LWY123#5-6	chrVIII	34338	C	T	SNV
LWY123#5-6	chrX	144777	C	T	SNV
LWY123#5-6	chrX	300871	G	T	SNV
LWY123#5-6	chrXI	75222	G	A	SNV
LWY123#5-6	chrXI	142319	G	A	SNV
LWY123#5-6	chrXI	142325	T	A	SNV
LWY123#5-6	chrXI	142334	T	G	SNV
LWY123#5-6	chrXI	142553	A	G	SNV
LWY123#5-6	chrXI	159499	G	A	SNV
LWY123#5-6	chrXI	614190	G	A	SNV
LWY123#5-6	chrXII	206392	G	T	SNV
LWY123#5-6	chrXII	285577	G	A	SNV
LWY123#5-6	chrXII	497937	G	A	SNV
LWY123#5-6	chrXII	559055	G	T	SNV
LWY123#5-6	chrXII	648531	A	G	SNV
LWY123#5-6	chrXII	905514	A	G	SNV
LWY123#5-6	chrXII	990846	C	T	SNV
LWY123#5-6	chrXIII	18766	C	T	SNV
LWY123#5-6	chrXIII	439791	C	T	SNV
LWY123#5-6	chrXIII	840626	C	T	SNV
LWY123#5-6	chrXIV	500279	C	T	SNV
LWY123#5-6	chrXIV	596689	C	T	SNV
LWY123#5-6	chrXV	572758	G	T	SNV
LWY123#5-6	chrXV	603716	A	G	SNV
LWY123#5-6	chrXV	847733	C	T	SNV
LWY123#5-6	chrXVI	85588	G	A	SNV
LWY123#5-8	chrI	57794	C	T	SNV
LWY123#5-8	chrI	119055	A	C	SNV
LWY123#5-8	chrII	389492	T	C	SNV
LWY123#5-8	chrII	448926	G	A	SNV
LWY123#5-8	chrIII	94750	C	T	SNV
LWY123#5-8	chrIII	190595	A	G	SNV
LWY123#5-8	chrIII	277967	G	A	SNV
LWY123#5-8	chrIV	82350	G	A	SNV
LWY123#5-8	chrIV	124636	G	A	SNV
LWY123#5-8	chrIV	124648	G	A	SNV
LWY123#5-8	chrIV	338866	C	T	SNV
LWY123#5-8	chrIV	539213	A	G	SNV
LWY123#5-8	chrIV	757913	G	A	SNV
LWY123#5-8	chrIV	871796	C	T	SNV
LWY123#5-8	chrIV	1033160	C	A	SNV
LWY123#5-8	chrIV	1451129	A	T	SNV
LWY123#5-8	chrIX	218923	A	T	SNV
LWY123#5-8	chrIX	305632	C	T	SNV
LWY123#5-8	chrIX	366603	C	T	SNV
LWY123#5-8	chrIX	380015	T	C	SNV
LWY123#5-8	chrVII	168940	C	G	SNV
LWY123#5-8	chrVII	233451	A	G	SNV
LWY123#5-8	chrVIII	75005	G	A	SNV
LWY123#5-8	chrVIII	178307	G	A	SNV
LWY123#5-8	chrVIII	450366	G	C	SNV
LWY123#5-8	chrVIII	501920	T	C	SNV
LWY123#5-8	chrX	206528	G	A	SNV
LWY123#5-8	chrX	529713	G	A	SNV
LWY123#5-8	chrX	700055	G	A	SNV
LWY123#5-8	chrXI	238384	T	C	SNV
LWY123#5-8	chrXI	240684	C	T	SNV
LWY123#5-8	chrXI	256854	G	T	SNV
LWY123#5-8	chrXI	511120	G	T	SNV
LWY123#5-8	chrXI	561779	G	A	SNV
LWY123#5-8	chrXII	217638	C	T	SNV
LWY123#5-8	chrXII	217643	C	T	SNV
LWY123#5-8	chrXII	271757	G	A	SNV
LWY123#5-8	chrXII	964758	C	T	SNV
LWY123#5-8	chrXIII	46009	C	T	SNV
LWY123#5-8	chrXIII	172050	C	T	SNV
LWY123#5-8	chrXIII	336816	G	T	SNV
LWY123#5-8	chrXIII	588630	T	C	SNV
LWY123#5-8	chrXIII	712072	G	A	SNV
LWY123#5-8	chrXIV	359588	A	G	SNV
LWY123#5-8	chrXIV	482271	C	T	SNV
LWY123#5-8	chrXIV	567994	A	G	SNV
LWY123#5-8	chrXIV	570084	T	G	SNV
LWY123#5-8	chrXIV	570330	A	T	SNV
LWY123#5-8	chrXIV	574001	A	C	SNV
LWY123#5-8	chrXIV	614249	T	C	SNV
LWY123#5-8	chrXIV	651523	G	C	SNV
LWY123#5-8	chrXIV	704469	T	C	SNV
LWY123#5-8	chrXIV	704472	G	T	SNV
LWY123#5-8	chrXIV	720336	C	T	SNV
LWY123#5-8	chrXV	31228	C	T	SNV
LWY123#5-8	chrXV	86344	A	G	SNV
LWY123#5-8	chrXV	345120	T	A	SNV
LWY123#5-8	chrXV	345123	T	C	SNV
LWY123#5-8	chrXV	345124	A	T	SNV
LWY123#5-8	chrXV	345129	C	T	SNV
LWY123#5-8	chrXV	346592	G	C	SNV
LWY123#5-8	chrXV	346594	A	G	SNV
LWY123#5-8	chrXV	693967	G	A	SNV
LWY123#5-8	chrXV	1053619	T	A	SNV
LWY123#5-8	chrXVI	73151	G	A	SNV
LWY123#5-8	chrXVI	95994	G	A	SNV
LWY123#5-8	chrXVI	343901	C	T	SNV
LWY123#5-8	chrXVI	486771	T	C	SNV
LWY123#5-8	chrXVI	705974	C	T	SNV
LWY123#5-10	chrIV	563017	A	T	SNV
LWY123#5-10	chrIV	871796	C	T	SNV
LWY123#5-10	chrVIII	61464	T	C	SNV
LWY123#5-10	chrX	598203	T	C	SNV
LWY123#5-10	chrXI	413956	C	T	SNV
LWY123#5-10	chrXIII	514551	T	A	SNV
LWY123#5-10	chrXIV	722772	G	T	SNV
LWY123#5-10	chrXIV	751407	A	T	SNV
LWY123#5-16	chrVII	766522	T	C	SNV
LWY123#5-18	chrVII	839854	T	C	SNV
LWY123#5-18	chrXIII	172302	A	G	SNV
LWY123#5-19	chrVII	839854	T	C	SNV
LWY123#5-19	chrXIII	172302	A	G	SNV
LWY123#5-20	chrIV	12192	G	A	SNV
LWY123#5-20	chrV	351485	A	T	SNV
LWY123#5-20	chrVII	650029	C	G	SNV
LWY123#5-3	chrIV	758224	C	A	SNV
LWY123#5-3	chrIV	822296	A	C	SNV
LWY123#5-3	chrIV	822308	C	T	SNV
LWY123#5-3	chrIV	871796	C	T	SNV
LWY123#5-3	chrX	660964	T	A	SNV
LWY123#5-3	chrXIV	574001	A	C	SNV
LWY123#5-7	chrV	460465	A	G	SNV
LWY123#5-7	chrXI	565667	C	G	SNV
LWY123#5-7	chrXII	427798	C	T	SNV
LWY123#5-7	chrXIII	768446	C	G	SNV
LWY123#5-7	chrXIV	567994	A	G	SNV
LWY123#5-7	chrXV	31114	T	A	SNV
LWY123#5-7	chrXV	31125	A	G	SNV
LWY123#5-7	chrXV	31127	T	G	SNV
LWY123#5-7	chrXVI	102294	C	T	SNV
LWY123#5-9	chrIV	189482	G	C	SNV
LWY123#5-9	chrVIII	442149	T	C	SNV
LWY123#5-9	chrVIII	442160	T	G	SNV
LWY123#5-9	chrXII	501051	T	A	SNV
WY123#5-1	chrXV	877096	TA	T	InDels
WY123#5-3	chrVII	1048639	G	GA	InDels
WY123#5-1	chrVII	611744	CAT	C	InDels
WY123#5-1	chrVII	1048639	GA	G	InDels
WY123#5-5	chrVIII	391752	T	TA	InDels
WY123#5-1	chrII	539226	G	GA	InDels
WY123#5-1	chrVIII	391752	TA	T	InDels
WY123#5-3	chrIV	884572	CT	C	InDels
WY123#5-6	chrIII	57055	TA	T	InDels
WY123#5-5	chrIV	92682	GAAA	G	InDels
WY123#5-5	chrVIII	236957	TAA	T	InDels
WY123#5-6	chrIV	884572	CTT	C	InDels
WY123#5-5	chrXV	877096	TA	T	InDels
WY123#5-5	chrII	580062	CT	C	InDels
WY123#5-5	chrVIII	276435	C	CA	InDels
WY123#5-1	chrVII	485884	TA	T	InDels
WY123#5-6	chrVII	582530	T	TA	InDels
WY123#5-5	chrXV	977029	CT	C	InDels
WY123#5-3	chrII	143864	GA	G	InDels
WY123#5-1	chrXIII	865450	C	CAT	InDels
WY123#5-6	chrVIII	236957	TAA	T	InDels
WY123#5-5	chrXIV	270971	A	AT	InDels
WY123#5-1	chrXIV	357012	CTTTTTTTTT	C	InDels
WY123#5-3	chrIX	380935	G	GA	InDels
WY123#5-3	chrXV	984870	G	GA	InDels
WY123#5-5	chrXIV	357012	CT	C	InDels
WY123#5-5	chrXI	234262	AT	A	InDels
WY123#5-5	chrXIII	597173	ACAAAGTTTTTGAGAGGTGTTAACTTTAAAACGTTTTGGCTGTAATAC	A	InDels
WY123#5-1	chrX	586417	C	CA	InDels
WY123#5-1	chrV	130736	AT	A	InDels
WY123#5-1	chrIV	668947	AT	A	InDels
WY123#5-5	chrXV	978413	GA	G	InDels
WY123#5-3	chrXII	415651	GT	G	InDels
WY123#5-1	chrXI	234262	A	AT	InDels
WY123#5-1	chrXVI	165823	C	CAT	InDels
WY123#5-5	chrXI	355182	GA	G	InDels
WY123#5-1	chrXII	343851	G	GT	InDels
WY123#5-1	chrVII	582530	TA	T	InDels
WY123#5-3	chrVIII	271769	G	GT	InDels
WY123#5-1	chrXVI	679448	GT	G	InDels
WY123#5-5	chrVII	400243	AT	A	InDels
WY123#5-1	chrXII	535172	CA	C	InDels
WY123#5-5	chrII	425941	CA	C	InDels
WY123#5-5	chrIV	870706	CT	C	InDels
WY123#5-1	chrIII	227495	A	AC	InDels
WY123#5-6	chrII	71825	C	CT	InDels
WY123#5-1	chrVII	400243	AT	A	InDels
WY123#5-5	chrXVI	164219	CA	C	InDels
WY123#5-1	chrXVI	132456	TA	T	InDels
WY123#5-6	chrII	796621	TA	T	InDels
WY123#5-1	chrXI	134467	AT	A	InDels
WY123#5-5	chrVII	922495	GA	G	InDels
WY123#5-5	chrVII	765774	GA	G	InDels
WY123#5-5	chrVI	107817	A	ATG	InDels
WY123#5-5	chrXV	909076	GT	G	InDels
WY123#5-3	chrXIV	382231	TA	T	InDels
WY123#5-1	chrXI	274411	C	CA	InDels
WY123#5-1	chrII	115437	G	GA	InDels
WY123#5-1	chrVIII	390791	CG	C	InDels
WY123#5-1	chrIX	389257	GA	G	InDels
WY123#5-5	chrIV	884572	CT	C	InDels
WY123#5-6	chrV	70395	TA	T	InDels
WY123#5-5	chrIV	77864	CT	C	InDels
WY123#5-1	chrXVI	802209	GA	G	InDels
WY123#5-1	chrVII	974302	G	GAA	InDels
WY123#5-5	chrXV	760705	AT	A	InDels
WY123#5-1	chrX	50370	G	GA	InDels
WY123#5-3	chrIV	43887	GA	G	InDels
WY123#5-5	chrXV	479259	AT	A	InDels
WY123#5-5	chrXVI	643732	GA	G	InDels
WY123#5-3	chrXV	1021981	GA	G	InDels
WY123#5-1	chrXVI	197949	CA	C	InDels
WY123#5-5	chrXVI	138308	AT	A	InDels
WY123#5-5	chrXIII	79239	GA	G	InDels
WY123#5-3	chrXII	212656	C	CT	InDels
WY123#5-5	chrXII	234303	TA	T	InDels
WY123#5-5	chrXVI	192966	CAA	C	InDels
WY123#5-5	chrXIV	118987	G	GA	InDels
WY123#5-1	chrV	23230	AT	A	InDels
WY123#5-6	chrII	38968	GT	G	InDels
WY123#5-6	chrX	60682	GT	G	InDels
WY123#5-6	chrXV	785519	C	CA	InDels
WY123#5-6	chrVII	870268	A	ATCT	InDels
WY123#5-3	chrV	455098	AT	A	InDels
WY123#5-1	chrII	274312	A	AAT	InDels
WY123#5-1	chrXI	223175	TA	T	InDels
WY123#5-1	chrIV	321583	CA	C	InDels
WY123#5-3	chrIV	917187	CT	C	InDels
WY123#5-5	chrVII	582530	TA	T	InDels
WY123#5-3	chrXV	760705	AT	A	InDels
WY123#5-5	chrVII	836852	GA	G	InDels
WY123#5-3	chrVI	107817	ATG	A	InDels
WY123#5-5	chrIV	792169	AG	A	InDels
WY123#5-5	chrIV	123792	T	TA	InDels
WY123#5-1	chrXVI	607820	CT	C	InDels
WY123#5-5	chrXVI	276984	C	CT	InDels
WY123#5-5	chrII	784824	GA	G	InDels
WY123#5-1	chrIV	1079010	AT	A	InDels
WY123#5-6	chrIV	1156096	CT	C	InDels
WY123#5-5	chrV	491618	GT	G	InDels
WY123#5-1	chrXII	226327	A	AT	InDels
WY123#5-1	chrX	550208	GA	G	InDels
WY123#5-1	chrIV	505233	C	CAT	InDels
WY123#5-3	chrXVI	607467	GA	G	InDels
WY123#5-5	chrXVI	695616	T	TA	InDels
WY123#5-1	chrXII	86724	TA	T	InDels
WY123#5-1	chrVIII	276435	CAA	C	InDels
WY123#5-1	chrXV	475132	C	CA	InDels
WY123#5-1	chrXVI	352496	GA	G	InDels
WY123#5-1	chrXI	231478	AC	A	InDels
WY123#5-1	chrXI	78799	TTA	T	InDels
WY123#5-5	chrXVI	621903	CA	C	InDels
WY123#5-3	chrIV	900853	A	AT	InDels
WY123#5-1	chrXIII	58770	AT	A	InDels
WY123#5-3	chrII	721265	GAA	G	InDels
WY123#5-3	chrV	176062	CT	C	InDels
WY123#5-1	chrVIII	66563	TTGCTGC	T	InDels
WY123#5-6	chrXVI	589896	CT	C	InDels
WY123#5-3	chrX	177910	GAT	G	InDels
WY123#5-3	chrXVI	445001	TGAA	T	InDels
WY123#5-5	chrIV	1079010	AT	A	InDels
WY123#5-3	chrVII	618216	TA	T	InDels
WY123#5-5	chrXIV	721916	TA	T	InDels
WY123#5-1	chrVII	516723	GT	G	InDels
WY123#5-6	chrX	701896	A	AT	InDels
WY123#5-5	chrVII	225858	CT	C	InDels
WY123#5-1	chrIV	909727	AT	A	InDels
WY123#5-5	chrXII	441523	CT	C	InDels
WY123#5-1	chrXIV	591704	AT	A	InDels
WY123#5-6	chrXIII	671796	TA	T	InDels
WY123#5-1	chrX	663948	CT	C	InDels
WY123#5-6	chrXV	60213	CT	C	InDels
WY123#5-1	chrIII	44541	GA	G	InDels
WY123#5-1	chrXV	581669	CA	C	InDels
WY123#5-5	chrX	461704	GA	G	InDels
WY123#5-1	chrXI	638989	TC	T	InDels
WY123#5-5	chrX	586417	C	CA	InDels
WY123#5-3	chrV	319639	T	TA	InDels
WY123#5-1	chrVII	1063282	GA	G	InDels
WY123#5-3	chrV	268335	GA	G	InDels
WY123#5-5	chrXI	645204	CA	C	InDels
WY123#5-6	chrXII	343851	GT	G	InDels
WY123#5-1	chrIV	1191893	TA	T	InDels
WY123#5-3	chrX	663948	CT	C	InDels
WY123#5-6	chrIX	137906	GA	G	InDels
WY123#5-1	chrXVI	521054	A	ATAC	InDels
WY123#5-1	chrVIII	237735	CT	C	InDels
WY123#5-6	chrIII	23991	AT	A	InDels
WY123#5-5	chrXV	315630	C	CT	InDels
WY123#5-5	chrX	411213	TA	T	InDels
WY123#5-5	chrXV	368696	C	CA	InDels
WY123#5-6	chrXVI	643732	GA	G	InDels
WY123#5-3	chrXVI	906378	CT	C	InDels
WY123#5-3	chrXVI	243142	TA	T	InDels
WY123#5-5	chrXIV	661755	A	AAT	InDels
WY123#5-1	chrXVI	607467	GA	G	InDels
WY123#5-3	chrIV	1135619	AT	A	InDels
WY123#5-6	chrXIV	654648	AT	A	InDels
WY123#5-5	chrVII	154579	TA	T	InDels
WY123#5-6	chrXVI	252303	TTTCTTC	T	InDels
WY123#5-6	chrVII	1038225	CT	C	InDels
WY123#5-1	chrXV	1034772	TA	T	InDels
WY123#5-1	chrXIV	125918	CA	C	InDels
WY123#5-6	chrVII	916905	CT	C	InDels
WY123#5-6	chrII	24053	G	GT	InDels
WY123#5-6	chrV	59196	TA	T	InDels
WY123#5-5	chrXIV	369745	CT	C	InDels
WY123#5-5	chrX	636933	AG	A	InDels
WY123#5-1	chrIV	838286	C	CA	InDels
WY123#5-6	chrVII	589583	TA	T	InDels
WY123#5-5	chrXIII	867234	GA	G	InDels
WY123#5-6	chrXV	479264	T	TA	InDels
WY123#5-5	chrIII	227495	AC	A	InDels
WY123#5-3	chrXII	919304	G	GT	InDels
WY123#5-6	chrXI	489800	A	AT	InDels
WY123#5-6	chrXV	967942	AT	A	InDels
WY123#5-5	chrIV	607312	AG	A	InDels
WY123#5-6	chrXI	581078	GA	G	InDels
WY123#5-5	chrXVI	607997	CTT	C	InDels
WY123#5-1	chrII	600407	A	AAT	InDels
WY123#5-5	chrX	585633	C	CA	InDels
WY123#5-3	chrII	209279	CA	C	InDels
WY123#5-1	chrVII	45353	GA	G	InDels
WY123#5-3	chrIV	1454748	GA	G	InDels
WY123#5-3	chrXVI	655079	GAA	G	InDels
WY123#5-1	chrXIV	687218	CAA	C	InDels
WY123#5-5	chrIII	228964	GT	G	InDels
WY123#5-1	chrXI	121190	TA	T	InDels
WY123#5-6	chrXIV	71554	GT	G	InDels
WY123#5-3	chrII	281139	G	GA	InDels
WY123#5-5	chrXIII	346697	CT	C	InDels
WY123#5-5	chrVIII	176845	TA	T	InDels
WY123#5-1	chrVII	576672	GT	G	InDels
WY123#5-6	chrIV	1191893	TA	T	InDels
WY123#5-1	chrV	380570	CA	C	InDels
WY123#5-1	chrVII	960311	TGA	T	InDels
WY123#5-1	chrX	31464	GA	G	InDels
WY123#5-5	chrII	571328	CA	C	InDels
WY123#5-1	chrXV	681098	CA	C	InDels
WY123#5-5	chrXV	978149	CAA	C	InDels
WY123#5-3	chrIII	279451	CT	C	InDels
WY123#5-1	chrIV	1110133	TA	T	InDels
WY123#5-1	chrIV	690208	TG	T	InDels
WY123#5-3	chrIX	384315	CA	C	InDels
WY123#5-3	chrXV	641325	G	GT	InDels
WY123#5-6	chrXIII	95588	CA	C	InDels
WY123#5-3	chrXI	576546	GTCA	G	InDels
WY123#5-1	chrII	563012	AT	A	InDels
WY123#5-1	chrXV	960775	TA	T	InDels
WY123#5-1	chrVII	527468	ATT	A	InDels
WY123#5-5	chrV	520781	GA	G	InDels
WY123#5-6	chrXIV	499475	AT	A	InDels
WY123#5-1	chrXI	459666	CT	C	InDels
WY123#5-5	chrXV	309087	TTA	T	InDels
WY123#5-1	chrX	472080	AT	A	InDels
WY123#5-6	chrXV	690211	G	GA	InDels
WY123#5-5	chrXII	393993	TA	T	InDels
WY123#5-1	chrIV	917515	TA	T	InDels
WY123#5-1	chrIV	682670	GTA	G	InDels
WY123#5-6	chrVIII	184242	C	CA	InDels
WY123#5-3	chrXV	1005040	CT	C	InDels
WY123#5-1	chrXV	882623	CT	C	InDels
WY123#5-5	chrXIV	551161	AT	A	InDels
WY123#5-6	chrIX	355926	TA	T	InDels
WY123#5-3	chrV	407127	GA	G	InDels
WY123#5-1	chrII	192232	CT	C	InDels
WY123#5-5	chrXI	242787	CTT	C	InDels
WY123#5-6	chrIV	1451031	G	GA	InDels
WY123#5-3	chrXIV	263555	GA	G	InDels
WY123#5-1	chrVIII	472611	CT	C	InDels
WY123#5-1	chrXV	348586	TTC	T	InDels
WY123#5-1	chrXII	81402	T	TA	InDels
WY123#5-1	chrVIII	361910	AT	A	InDels
WY123#5-1	chrVII	405542	CT	C	InDels
WY123#5-3	chrIV	523025	CT	C	InDels
WY123#5-1	chrXII	853939	TA	T	InDels
WY123#5-6	chrXIII	731980	AT	A	InDels
WY123#5-6	chrVII	149631	CA	C	InDels
WY123#5-3	chrX	388260	CA	C	InDels
WY123#5-3	chrXV	348587	TC	T	InDels
WY123#5-6	chrVII	676341	A	AT	InDels
WY123#5-6	chrXI	351197	C	CT	InDels
WY123#5-1	chrX	173515	TA	T	InDels
WY123#5-1	chrXV	368696	C	CA	InDels
WY123#5-6	chrII	462749	CT	C	InDels
WY123#5-5	chrIV	1135689	GA	G	InDels
WY123#5-5	chrXIV	177555	G	GA	InDels
WY123#5-1	chrVII	738117	TA	T	InDels
WY123#5-1	chrIV	1105909	AT	A	InDels
WY123#5-1	chrII	701857	G	GAT	InDels
WY123#5-5	chrXIII	215561	TA	T	InDels
WY123#5-3	chrIV	1366917	A	AT	InDels
WY123#5-3	chrII	607825	TG	T	InDels
WY123#5-6	chrIV	245889	C	CA	InDels
WY123#5-5	chrXIII	774724	C	CA	InDels
WY123#5-1	chrI	30222	AG	A	InDels
WY123#5-6	chrI	6093	CT	C	InDels
WY123#5-3	chrIV	561048	CA	C	InDels
WY123#5-6	chrII	708136	TA	T	InDels
WY123#5-3	chrVIII	455850	TA	T	InDels
WY123#5-1	chrXI	212501	CT	C	InDels
WY123#5-1	chrIV	123792	TA	T	InDels
WY123#5-1	chrXVI	321077	AT	A	InDels
WY123#5-5	chrXV	808196	GA	G	InDels
WY123#5-1	chrVIII	36134	CTT	C	InDels
WY123#5-5	chrVIII	496346	GT	G	InDels
WY123#5-1	chrVIII	176845	T	TA	InDels
WY123#5-1	chrVIII	120062	G	GT	InDels
WY123#5-1	chrXII	875479	CT	C	InDels
WY123#5-6	chrV	305799	CT	C	InDels
WY123#5-1	chrXV	909326	CA	C	InDels
WY123#5-5	chrXVI	215689	G	GA	InDels
WY123#5-5	chrX	173515	TA	T	InDels
WY123#5-1	chrIV	979184	GA	G	InDels
WY123#5-1	chrVII	290618	CA	C	InDels
WY123#5-1	chrII	45956	A	AT	InDels
WY123#5-6	chrII	777906	AT	A	InDels
WY123#5-1	chrVII	617452	TA	T	InDels
WY123#5-5	chrVIII	304935	CT	C	InDels
WY123#5-1	chrII	558820	CT	C	InDels
WY123#5-3	chrXIII	353723	GT	G	InDels
WY123#5-5	chrIV	832717	CA	C	InDels
WY123#5-3	chrXIII	274004	G	GA	InDels
WY123#5-3	chrXII	513997	C	CA	InDels
WY123#5-1	chrIV	770136	CTT	C	InDels
WY123#5-6	chrIV	637094	ATT	A	InDels
WY123#5-3	chrV	173442	CT	C	InDels
WY123#5-6	chrIV	43887	GA	G	InDels
WY123#5-1	chrIV	50590	A	AT	InDels
WY123#5-6	chrXIII	279901	CT	C	InDels
WY123#5-6	chrVII	516564	GT	G	InDels
WY123#5-5	chrVII	617452	TA	T	InDels
WY123#5-5	chrXV	1000974	AT	A	InDels
WY123#5-1	chrXIV	654648	AT	A	InDels
WY123#5-1	chrXII	510241	AT	A	InDels
WY123#5-1	chrIII	228964	GT	G	InDels
WY123#5-5	chrXV	572170	GT	G	InDels
WY123#5-6	chrXV	773624	GA	G	InDels
WY123#5-1	chrXI	519367	GA	G	InDels
WY123#5-5	chrX	717235	TA	T	InDels
WY123#5-5	chrX	577187	GA	G	InDels
WY123#5-1	chrX	419705	G	GA	InDels
WY123#5-1	chrII	153815	TA	T	InDels
WY123#5-1	chrIV	997368	CT	C	InDels
WY123#5-1	chrV	59359	GT	G	InDels
WY123#5-3	chrII	415764	CT	C	InDels
WY123#5-1	chrII	292097	GA	G	InDels
WY123#5-5	chrIV	1177853	CA	C	InDels
WY123#5-5	chrVIII	375509	TA	T	InDels
WY123#5-6	chrXIV	249961	GT	G	InDels
WY123#5-5	chrVII	213859	GT	G	InDels
WY123#5-5	chrXV	236202	ACAAGCTCAAGCT	A	InDels
WY123#5-1	chrXIV	48117	C	CT	InDels
WY123#5-5	chrII	153609	AT	A	InDels
WY123#5-5	chrV	469676	AC	A	InDels
WY123#5-6	chrXV	433635	C	CA	InDels
WY123#5-6	chrXV	91805	TA	T	InDels
WY123#5-1	chrXV	175125	G	GA	InDels
WY123#5-6	chrXVI	548664	CA	C	InDels
WY123#5-5	chrIV	1278699	CT	C	InDels
WY123#5-5	chrXVI	255588	TG	T	InDels
WY123#5-1	chrVII	388855	AT	A	InDels
WY123#5-1	chrII	776435	G	GA	InDels
WY123#5-5	chrXVI	138809	A	AT	InDels
WY123#5-3	chrXI	194090	CT	C	InDels
WY123#5-6	chrXIII	46073	AG	A	InDels
WY123#5-3	chrV	512169	C	CT	InDels
WY123#5-5	chrII	777906	AT	A	InDels
WY123#5-1	chrVIII	48099	GA	G	InDels
WY123#5-5	chrV	492181	CA	C	InDels
WY123#5-1	chrVII	1057700	AT	A	InDels
WY123#5-1	chrXVI	623198	GA	G	InDels
WY123#5-1	chrVII	919773	G	GA	InDels
WY123#5-5	chrXI	228869	GT	G	InDels
WY123#5-5	chrIV	917515	TA	T	InDels
WY123#5-5	chrXI	611300	GT	G	InDels
WY123#5-1	chrII	773801	A	AT	InDels
WY123#5-1	chrXVI	607997	CT	C	InDels
WY123#5-6	chrXV	420934	CA	C	InDels
WY123#5-6	chrII	571328	CAA	C	InDels
WY123#5-1	chrVIII	222734	G	GT	InDels
WY123#5-3	chrV	212029	C	CA	InDels
WY123#5-1	chrXI	496099	GA	G	InDels
WY123#5-5	chrX	636995	C	CA	InDels
WY123#5-5	chrX	354521	A	AT	InDels
WY123#5-1	chrIV	289489	G	GA	InDels
WY123#5-5	chrIX	66107	G	GT	InDels
WY123#5-6	chrVIII	222734	GT	G	InDels
WY123#5-6	chrI	45634	CT	C	InDels
WY123#5-5	chrIV	1250067	G	GA	InDels
WY123#5-1	chrII	617295	TC	T	InDels
WY123#5-1	chrII	603601	C	CT	InDels
WY123#5-1	chrIX	69689	G	GT	InDels
WY123#5-1	chrXVI	589896	CTT	C	InDels
WY123#5-1	chrXV	768266	GA	G	InDels
WY123#5-1	chrXV	967942	AT	A	InDels
WY123#5-6	chrXVI	475094	GA	G	InDels
WY123#5-5	chrXII	348735	CA	C	InDels
WY123#5-5	chrXV	882623	CT	C	InDels
WY123#5-3	chrIII	62748	CAT	C	InDels
WY123#5-5	chrI	35113	G	GA	InDels
WY123#5-5	chrII	491142	TA	T	InDels
WY123#5-1	chrXV	416159	GT	G	InDels
WY123#5-6	chrXIV	221033	CT	C	InDels
WY123#5-1	chrV	126489	GT	G	InDels
WY123#5-5	chrII	192232	CT	C	InDels
WY123#5-1	chrVIII	358468	TA	T	InDels
WY123#5-1	chrXVI	587544	A	AT	InDels
WY123#5-5	chrVI	100349	TA	T	InDels
WY123#5-1	chrXII	746629	TA	T	InDels
WY123#5-6	chrIV	426095	CA	C	InDels
WY123#5-6	chrXII	954843	CT	C	InDels
WY123#5-6	chrVII	469207	CTGT	C	InDels
WY123#5-3	chrXVI	181192	GT	G	InDels
WY123#5-5	chrXIII	756824	G	GT	InDels
WY123#5-5	chrXI	92173	AG	A	InDels
WY123#5-1	chrXV	33840	AT	A	InDels
WY123#5-5	chrXVI	619445	TA	T	InDels
WY123#5-1	chrIII	113906	T	TA	InDels
WY123#5-5	chrVI	101554	AT	A	InDels
WY123#5-6	chrII	84398	CAA	C	InDels
WY123#5-5	chrXIII	192469	CT	C	InDels
WY123#5-1	chrXV	370433	AT	A	InDels
WY123#5-1	chrXII	550360	CA	C	InDels
WY123#5-1	chrVII	490739	GT	G	InDels
WY123#5-5	chrX	697010	CT	C	InDels
WY123#5-1	chrIV	1436400	GT	G	InDels
WY123#5-5	chrIII	44541	GA	G	InDels
WY123#5-6	chrXII	232144	G	GT	InDels
WY123#5-5	chrXI	70585	GA	G	InDels
WY123#5-5	chrXV	1048412	CT	C	InDels
WY123#5-6	chrIX	69689	GT	G	InDels
WY123#5-1	chrVII	528947	AT	A	InDels
WY123#5-1	chrII	542038	TA	T	InDels
WY123#5-5	chrXIII	31819	CA	C	InDels
WY123#5-6	chrXII	612207	CT	C	InDels
WY123#5-1	chrXVI	624464	AT	A	InDels
WY123#5-1	chrXVI	538294	CT	C	InDels
WY123#5-5	chrVI	85614	GT	G	InDels
WY123#5-6	chrIV	560035	GT	G	InDels
WY123#5-3	chrX	154747	CT	C	InDels
WY123#5-6	chrV	430559	CA	C	InDels
WY123#5-5	chrV	289244	AT	A	InDels
WY123#5-3	chrXII	614499	CTG	C	InDels
WY123#5-1	chrXIV	661240	CG	C	InDels
WY123#5-3	chrV	289244	AT	A	InDels
WY123#5-1	chrVII	91338	A	AT	InDels
WY123#5-6	chrII	682583	AT	A	InDels
WY123#5-6	chrXV	431168	C	CT	InDels
WY123#5-6	chrXII	19914	CT	C	InDels
WY123#5-1	chrIX	379890	TA	T	InDels
WY123#5-6	chrII	153609	AT	A	InDels
WY123#5-1	chrV	301861	TC	T	InDels
WY123#5-5	chrIV	729601	GA	G	InDels
WY123#5-6	chrXII	550360	C	CA	InDels
WY123#5-6	chrII	721265	GA	G	InDels
WY123#5-5	chrXVI	287570	CT	C	InDels
WY123#5-6	chrXVI	500407	C	CA	InDels
WY123#5-1	chrIV	832717	CAA	C	InDels
WY123#5-1	chrIX	137906	GA	G	InDels
WY123#5-6	chrXIV	501319	TC	T	InDels
WY123#5-1	chrXI	556540	TA	T	InDels
WY123#5-5	chrVI	148941	CT	C	InDels
WY123#5-5	chrXI	358455	CT	C	InDels
WY123#5-1	chrV	441153	CT	C	InDels
WY123#5-1	chrXV	433136	TA	T	InDels
WY123#5-1	chrVIII	282652	GT	G	InDels
WY123#5-1	chrXV	160979	AAAG	A	InDels
WY123#5-1	chrVII	611579	CT	C	InDels
WY123#5-1	chrV	14542	CA	C	InDels
WY123#5-5	chrXV	140956	TG	T	InDels
WY123#5-1	chrV	174477	CT	C	InDels
WY123#5-6	chrXV	390473	CT	C	InDels
WY123#5-3	chrVII	390778	GA	G	InDels
WY123#5-1	chrXII	366342	GT	G	InDels
WY123#5-1	chrIX	137924	TAA	T	InDels
WY123#5-5	chrXV	550529	AT	A	InDels
WY123#5-3	chrVIII	282652	GT	G	InDels
WY123#5-1	chrXVI	302994	GA	G	InDels
WY123#5-5	chrXV	678746	TA	T	InDels
WY123#5-1	chrXVI	206181	GA	G	InDels
WY123#5-1	chrXIV	596067	G	GT	InDels
WY123#5-6	chrXVI	215689	GA	G	InDels
WY123#5-1	chrXV	1022340	GA	G	InDels
WY123#5-1	chrXI	515848	TG	T	InDels
WY123#5-5	chrIX	292280	CT	C	InDels
WY123#5-5	chrVII	523519	GT	G	InDels
WY123#5-1	chrV	394083	TA	T	InDels
WY123#5-5	chrXII	556468	CATATAT	C	InDels
WY123#5-1	chrXII	333070	GA	G	InDels
WY123#5-6	chrXIV	86089	CT	C	InDels
WY123#5-1	chrV	305799	CT	C	InDels
WY123#5-5	chrV	498937	GA	G	InDels
WY123#5-3	chrXII	375685	CT	C	InDels
WY123#5-1	chrIV	1225347	A	AT	InDels
WY123#5-5	chrXIII	283689	AT	A	InDels
WY123#5-5	chrIV	423469	TA	T	InDels
WY123#5-1	chrXIV	352764	AT	A	InDels
WY123#5-6	chrXVI	282651	CT	C	InDels
WY123#5-5	chrXV	1003903	GT	G	InDels
WY123#5-5	chrXIII	95659	CA	C	InDels
WY123#5-1	chrVI	29834	A	AT	InDels
WY123#5-1	chrVII	376825	CA	C	InDels
WY123#5-1	chrXVI	842176	CT	C	InDels
WY123#5-3	chrXI	385587	GT	G	InDels
WY123#5-6	chrIV	553071	AT	A	InDels
WY123#5-6	chrXIII	774724	CA	C	InDels
WY123#5-1	chrV	148091	GA	G	InDels
WY123#5-5	chrIV	471707	AT	A	InDels
WY123#5-6	chrXII	440399	TC	T	InDels
WY123#5-1	chrXV	506857	CA	C	InDels
WY123#5-1	chrV	33475	CT	C	InDels
WY123#5-1	chrXVI	215689	GA	G	InDels
WY123#5-5	chrIV	739225	CT	C	InDels
WY123#5-3	chrIV	1250067	GA	G	InDels
WY123#5-3	chrVII	388855	AT	A	InDels
WY123#5-1	chrXI	385587	G	GT	InDels
WY123#5-1	chrV	14639	A	AT	InDels
WY123#5-3	chrXII	20119	C	CA	InDels
WY123#5-1	chrIV	1106487	GT	G	InDels
WY123#5-6	chrXIII	669716	CT	C	InDels
WY123#5-5	chrI	110715	G	GAA	InDels
WY123#5-3	chrX	47026	CT	C	InDels
WY123#5-3	chrX	658933	CT	C	InDels
WY123#5-1	chrV	520781	GA	G	InDels
WY123#5-1	chrII	479796	CA	C	InDels
WY123#5-1	chrVIII	62846	AT	A	InDels
WY123#5-5	chrXI	450308	TA	T	InDels
WY123#5-6	chrXV	144041	AT	A	InDels
WY123#5-5	chrIV	98349	GA	G	InDels
WY123#5-6	chrXI	98381	AT	A	InDels
WY123#5-6	chrIV	598146	G	GA	InDels
WY123#5-1	chrVII	850800	GA	G	InDels
WY123#5-5	chrIX	292930	CAAAGCTCTCCTTTGA	C	InDels
WY123#5-6	chrXV	998265	CGT	C	InDels
WY123#5-1	chrV	415753	CT	C	InDels
WY123#5-5	chrV	516594	GT	G	InDels
WY123#5-5	chrV	115612	G	GA	InDels
WY123#5-1	chrXI	278916	CA	C	InDels
WY123#5-5	chrX	672832	TA	T	InDels
WY123#5-5	chrIX	131757	CA	C	InDels
WY123#5-5	chrVII	1012887	G	GT	InDels
WY123#5-3	chrXIII	276374	TA	T	InDels
WY123#5-6	chrIV	1038448	CT	C	InDels
WY123#5-1	chrXVI	99205	TA	T	InDels
WY123#5-6	chrII	341096	CT	C	InDels
WY123#5-6	chrXV	139215	TA	T	InDels
WY123#5-1	chrV	283415	CT	C	InDels
WY123#5-5	chrV	291632	CT	C	InDels
WY123#5-1	chrV	261023	CA	C	InDels
WY123#5-5	chrII	45951	TTTTCA	T	InDels
WY123#5-5	chrXII	426662	CA	C	InDels
WY123#5-1	chrIV	1315228	CA	C	InDels
WY123#5-1	chrXI	242787	CT	C	InDels
WY123#5-6	chrXII	667194	CA	C	InDels
WY123#5-3	chrXII	193360	GA	G	InDels
WY123#5-5	chrXVI	420208	CT	C	InDels
WY123#5-6	chrXII	568290	CT	C	InDels
WY123#5-1	chrXVI	641990	C	CT	InDels
WY123#5-1	chrIV	915171	CA	C	InDels
WY123#5-5	chrI	143575	GA	G	InDels
WY123#5-6	chrXIII	262324	GA	G	InDels
WY123#5-6	chrVI	245165	AT	A	InDels
WY123#5-5	chrVIII	255909	GA	G	InDels
WY123#5-6	chrII	79742	TG	T	InDels
WY123#5-1	chrVII	65388	AT	A	InDels
WY123#5-1	chrXV	233736	G	GA	InDels
WY123#5-1	chrXV	315630	CT	C	InDels
WY123#5-1	chrXV	1006918	AT	A	InDels
WY123#5-5	chrV	267169	GA	G	InDels
WY123#5-5	chrXV	70751	CT	C	InDels
WY123#5-1	chrXV	423979	GA	G	InDels
WY123#5-6	chrXI	232203	C	CA	InDels
WY123#5-1	chrIV	283285	G	GA	InDels
WY123#5-1	chrVI	131757	GA	G	InDels
WY123#5-5	chrXI	385587	GT	G	InDels
WY123#5-1	chrXVI	931804	AT	A	InDels
WY123#5-1	chrIV	1266255	CT	C	InDels
WY123#5-1	chrVII	899782	TA	T	InDels
WY123#5-1	chrXIV	66109	AT	A	InDels
WY123#5-6	chrXIV	335931	CT	C	InDels
WY123#5-6	chrII	270744	TA	T	InDels
WY123#5-3	chrIX	63472	G	GT	InDels
WY123#5-6	chrXV	672547	TA	T	InDels
WY123#5-6	chrIX	160362	GA	G	InDels
WY123#5-1	chrXI	286247	GT	G	InDels
WY123#5-5	chrXV	520091	AG	A	InDels
WY123#5-1	chrXV	518632	TA	T	InDels
WY123#5-1	chrIV	1353576	G	GT	InDels
WY123#5-1	chrVII	601519	CT	C	InDels
WY123#5-1	chrVIII	147143	GA	G	InDels
WY123#5-1	chrXV	909204	CT	C	InDels
WY123#5-5	chrII	736128	AT	A	InDels
WY123#5-6	chrXIII	68099	GA	G	InDels
WY123#5-5	chrXVI	538294	CT	C	InDels
WY123#5-5	chrXV	1058879	AT	A	InDels
WY123#5-1	chrXII	578974	GT	G	InDels
WY123#5-1	chrVII	968891	CT	C	InDels
WY123#5-6	chrXIV	180165	TC	T	InDels
WY123#5-1	chrXIII	429775	C	CT	InDels
WY123#5-1	chrXV	213870	CA	C	InDels
WY123#5-1	chrV	398580	GA	G	InDels
WY123#5-5	chrIX	348811	AT	A	InDels
WY123#5-3	chrXIII	15036	GT	G	InDels
WY123#5-6	chrVII	899782	TA	T	InDels
WY123#5-5	chrVII	1028912	AT	A	InDels
WY123#5-1	chrXIII	581349	A	AT	InDels
WY123#5-6	chrVII	379728	CG	C	InDels
WY123#5-5	chrX	533912	TA	T	InDels
WY123#5-1	chrXIII	394870	T	TA	InDels
WY123#5-3	chrXIV	84037	AT	A	InDels
WY123#5-1	chrIV	1412225	GA	G	InDels
WY123#5-5	chrXII	633771	CA	C	InDels
WY123#5-5	chrIV	912341	GA	G	InDels
WY123#5-5	chrXII	265431	T	TA	InDels
WY123#5-1	chrXII	450653	TA	T	InDels
WY123#5-1	chrXIV	380954	GA	G	InDels
WY123#5-1	chrXIII	371006	CT	C	InDels
WY123#5-1	chrXIII	738262	T	TA	InDels
WY123#5-1	chrXIII	547206	TA	T	InDels
WY123#5-5	chrI	45634	CT	C	InDels
WY123#3-42	chrII	24053	G	GT	InDels
WY123#5-2	chrIX	49689	G	GC	InDels
WY123#5-12	chrIII	50599	A	AT	InDels
WY123#3-42	chrV	51506	TA	T	InDels
WY123#5-7	chrIX	66106	TG	T	InDels
WY123#3-42	chrVIII	67613	GA	G	InDels
WY123#3-42	chrVIII	78883	TA	T	InDels
WY123#3-43	chrXVI	79776	TTGTAGTGGTATTAAACATCCC	T	InDels
WY123#3-42	chrXV	87617	C	CT	InDels
WY123#5-8	chrIX	105802	TA	T	InDels
WY123#5-12	chrIII	122770	TGACCCAAG	T	InDels
WY123#3-42	chrV	126489	GT	G	InDels
WY123#5-12	chrXII	146391	CCCCAAATAAGGACGACAAAAGGGT	C	InDels
WY123#3-42	chrII	201992	G	GA	InDels
WY123#5-20	chrVI	227346	CCGCATA	C	InDels
WY123#3-42	chrX	241733	A	AT	InDels
WY123#5-11	chrIII	248701	CCATCGATATCGCGCTCGCTGACTTATGGCGCCAATTGGTGATTATCGGTGGATA	C	InDels
WY123#5-7	chrVII	250533	GT	G	InDels
WY123#5-18	chrXIV	275774	CG	C	InDels
WY123#5-18	chrIV	282712	G	GA	InDels
WY123#3-41	chrIII	290380	A	AT	InDels
WY123#5-14	chrIV	302347	TA	T	InDels
WY123#3-46	chrIV	324564	AT	A	InDels
WY123#3-48	chrIV	324564	AT	A	InDels
WY123#5-8	chrXIII	371287	G	GGCAACGTTCAGATTTTTTAGGTTATCA	InDels
WY123#3-42	chrXV	384807	AT	A	InDels
WY123#3-42	chrV	430559	CA	C	InDels
WY123#3-42	chrXII	450653	TA	T	InDels
WY123#3-42	chrV	516594	GT	G	InDels
WY123#3-42	chrXII	582855	CT	C	InDels
WY123#3-42	chrII	654512	G	GA	InDels
WY123#3-42	chrXIV	687218	C	CA	InDels
WY123#5-12	chrX	709124	GCAGAGCTTGCAACAGAGCTTGCAA	G	InDels
WY123#3-3	chrIV	792298	A	AT	InDels
WY123#5-17	chrVII	882439	ATATAGGCATGATT	A	InDels
WY123#3-42	chrIV	1030088	GA	G	InDels
WY123#3-42	chrXV	1041623	T	TA	InDels
WY123#3-41	chrIV	1464345	CT	C	InDels
LWY123#5-1	chrII	270744	TA	T	InDels
LWY123#5-1	chrII	307654	AT	A	InDels
LWY123#5-1	chrII	310448	CT	C	InDels
LWY123#5-1	chrII	571328	C	CA	InDels
LWY123#5-1	chrII	617329	CT	C	InDels
LWY123#5-1	chrII	681081	GA	G	InDels
LWY123#5-1	chrII	704438	TA	T	InDels
LWY123#5-1	chrII	714609	TA	T	InDels
LWY123#5-1	chrII	784824	GA	G	InDels
LWY123#5-1	chrIII	113450	CA	C	InDels
LWY123#5-1	chrIII	166706	TA	T	InDels
LWY123#5-1	chrIV	98518	G	GT	InDels
LWY123#5-1	chrIV	211214	GA	G	InDels
LWY123#5-1	chrIV	212440	GT	G	InDels
LWY123#5-1	chrIV	233920	C	CT	InDels
LWY123#5-1	chrIV	336361	AG	A	InDels
LWY123#5-1	chrIV	344227	CT	C	InDels
LWY123#5-1	chrIV	489441	A	AAT	InDels
LWY123#5-1	chrIV	541917	GA	G	InDels
LWY123#5-1	chrIV	815221	TA	T	InDels
LWY123#5-1	chrIV	885250	C	CA	InDels
LWY123#5-1	chrIV	887096	GA	G	InDels
LWY123#5-1	chrIV	909727	AT	A	InDels
LWY123#5-1	chrIV	1345776	AT	A	InDels
LWY123#5-1	chrIV	1485403	G	GA	InDels
LWY123#5-1	chrIX	97282	GA	G	InDels
LWY123#5-1	chrIX	166357	G	GT	InDels
LWY123#5-1	chrIX	327996	GA	G	InDels
LWY123#5-1	chrIX	366432	CT	C	InDels
LWY123#5-1	chrV	33475	CT	C	InDels
LWY123#5-1	chrV	59359	GT	G	InDels
LWY123#5-1	chrV	110511	AT	A	InDels
LWY123#5-1	chrV	117082	G	GA	InDels
LWY123#5-1	chrV	132565	CAT	C	InDels
LWY123#5-1	chrV	148091	GA	G	InDels
LWY123#5-1	chrV	171741	GA	G	InDels
LWY123#5-1	chrV	268335	GAA	G	InDels
LWY123#5-1	chrV	292851	AT	A	InDels
LWY123#5-1	chrV	441153	CT	C	InDels
LWY123#5-1	chrV	535248	GT	G	InDels
LWY123#5-1	chrVI	29837	TA	T	InDels
LWY123#5-1	chrVII	20048	CT	C	InDels
LWY123#5-1	chrVII	45353	GA	G	InDels
LWY123#5-1	chrVII	121032	G	GA	InDels
LWY123#5-1	chrVII	168676	C	CA	InDels
LWY123#5-1	chrVII	225858	CT	C	InDels
LWY123#5-1	chrVII	284086	GA	G	InDels
LWY123#5-1	chrVII	357154	AT	A	InDels
LWY123#5-1	chrVII	416115	A	AT	InDels
LWY123#5-1	chrVII	450552	AT	A	InDels
LWY123#5-1	chrVII	485884	TA	T	InDels
LWY123#5-1	chrVII	523519	GT	G	InDels
LWY123#5-1	chrVII	533996	CT	C	InDels
LWY123#5-1	chrVII	582530	TA	T	InDels
LWY123#5-1	chrVII	611744	C	CAT	InDels
LWY123#5-1	chrVII	666167	CT	C	InDels
LWY123#5-1	chrVII	742157	CT	C	InDels
LWY123#5-1	chrVII	918904	CA	C	InDels
LWY123#5-1	chrVIII	32871	A	AT	InDels
LWY123#5-1	chrVIII	48099	GA	G	InDels
LWY123#5-1	chrVIII	176845	TA	T	InDels
LWY123#5-1	chrVIII	387090	AT	A	InDels
LWY123#5-1	chrX	60682	GT	G	InDels
LWY123#5-1	chrX	93273	TG	T	InDels
LWY123#5-1	chrX	113474	AT	A	InDels
LWY123#5-1	chrX	388445	CT	C	InDels
LWY123#5-1	chrX	471047	GA	G	InDels
LWY123#5-1	chrX	566308	GT	G	InDels
LWY123#5-1	chrX	569503	AT	A	InDels
LWY123#5-1	chrX	663948	C	CT	InDels
LWY123#5-1	chrX	716431	A	AT	InDels
LWY123#5-1	chrXI	5587	AT	A	InDels
LWY123#5-1	chrXI	48606	A	AT	InDels
LWY123#5-1	chrXI	80060	GAT	G	InDels
LWY123#5-1	chrXI	144790	CGTT	C	InDels
LWY123#5-1	chrXI	189036	AT	A	InDels
LWY123#5-1	chrXI	341596	GA	G	InDels
LWY123#5-1	chrXI	375320	A	AT	InDels
LWY123#5-1	chrXI	385587	GT	G	InDels
LWY123#5-1	chrXI	387215	G	GT	InDels
LWY123#5-1	chrXI	465260	CT	C	InDels
LWY123#5-1	chrXI	524035	AT	A	InDels
LWY123#5-1	chrXII	86724	TAA	T	InDels
LWY123#5-1	chrXII	130359	CT	C	InDels
LWY123#5-1	chrXII	173792	TA	T	InDels
LWY123#5-1	chrXII	179901	T	TC	InDels
LWY123#5-1	chrXII	201844	TA	T	InDels
LWY123#5-1	chrXII	339681	T	TAA	InDels
LWY123#5-1	chrXII	373034	CA	C	InDels
LWY123#5-1	chrXII	423554	CT	C	InDels
LWY123#5-1	chrXII	426662	C	CA	InDels
LWY123#5-1	chrXII	449594	C	CT	InDels
LWY123#5-1	chrXII	513997	CA	C	InDels
LWY123#5-1	chrXII	699939	GAAA	G	InDels
LWY123#5-1	chrXII	784895	GA	G	InDels
LWY123#5-1	chrXII	833744	AT	A	InDels
LWY123#5-1	chrXII	1038034	G	GT	InDels
LWY123#5-1	chrXIII	132613	GA	G	InDels
LWY123#5-1	chrXIII	238940	AT	A	InDels
LWY123#5-1	chrXIII	259014	TA	T	InDels
LWY123#5-1	chrXIII	330735	CT	C	InDels
LWY123#5-1	chrXIII	882720	A	AT	InDels
LWY123#5-1	chrXIV	174733	CA	C	InDels
LWY123#5-1	chrXIV	263555	GA	G	InDels
LWY123#5-1	chrXIV	325073	GT	G	InDels
LWY123#5-1	chrXIV	393490	C	CA	InDels
LWY123#5-1	chrXIV	418915	G	GTA	InDels
LWY123#5-1	chrXIV	687218	CA	C	InDels
LWY123#5-1	chrXV	371359	A	AT	InDels
LWY123#5-1	chrXV	411089	GT	G	InDels
LWY123#5-1	chrXV	464204	ATT	A	InDels
LWY123#5-1	chrXV	536839	CT	C	InDels
LWY123#5-1	chrXV	581669	CA	C	InDels
LWY123#5-1	chrXV	676210	CT	C	InDels
LWY123#5-1	chrXV	681098	CA	C	InDels
LWY123#5-1	chrXV	722787	CT	C	InDels
LWY123#5-1	chrXV	909076	GTT	G	InDels
LWY123#5-1	chrXV	993335	G	GA	InDels
LWY123#5-1	chrXVI	189551	A	AT	InDels
LWY123#5-1	chrXVI	215689	GA	G	InDels
LWY123#5-1	chrXVI	620255	CAA	C	InDels
LWY123#5-1	chrXVI	810767	GT	G	InDels
LWY123#5-1	chrXVI	931804	AT	A	InDels
LWY123#5-11	chrI	45634	CT	C	InDels
LWY123#5-11	chrI	65614	AT	A	InDels
LWY123#5-11	chrI	92429	TA	T	InDels
LWY123#5-11	chrII	110335	CT	C	InDels
LWY123#5-11	chrII	192232	CT	C	InDels
LWY123#5-11	chrII	543613	A	AT	InDels
LWY123#5-11	chrII	559762	C	CAT	InDels
LWY123#5-11	chrII	614823	T	TGC	InDels
LWY123#5-11	chrII	784713	CT	C	InDels
LWY123#5-11	chrIII	92744	TA	T	InDels
LWY123#5-11	chrIII	228964	GT	G	InDels
LWY123#5-11	chrIV	362378	TA	T	InDels
LWY123#5-11	chrIV	423469	TA	T	InDels
LWY123#5-11	chrIV	445433	GA	G	InDels
LWY123#5-11	chrIV	471707	A	AT	InDels
LWY123#5-11	chrIV	567675	TA	T	InDels
LWY123#5-11	chrIV	628654	AT	A	InDels
LWY123#5-11	chrIV	831926	AT	A	InDels
LWY123#5-11	chrIV	1084521	GA	G	InDels
LWY123#5-11	chrIV	1165350	AT	A	InDels
LWY123#5-11	chrIV	1172170	CA	C	InDels
LWY123#5-11	chrIV	1354581	GA	G	InDels
LWY123#5-11	chrIX	160362	GA	G	InDels
LWY123#5-11	chrIX	379890	TA	T	InDels
LWY123#5-11	chrIX	389258	A	AG	InDels
LWY123#5-11	chrV	288434	TA	T	InDels
LWY123#5-11	chrV	305799	CT	C	InDels
LWY123#5-11	chrV	393821	TA	T	InDels
LWY123#5-11	chrV	441153	CT	C	InDels
LWY123#5-11	chrVI	87425	GA	G	InDels
LWY123#5-11	chrVII	45353	GA	G	InDels
LWY123#5-11	chrVII	65388	AT	A	InDels
LWY123#5-11	chrVII	140293	TA	T	InDels
LWY123#5-11	chrVII	154579	TAAA	T	InDels
LWY123#5-11	chrVII	250917	TA	T	InDels
LWY123#5-11	chrVII	352825	TA	T	InDels
LWY123#5-11	chrVII	388844	TA	T	InDels
LWY123#5-11	chrVII	388855	AT	A	InDels
LWY123#5-11	chrVII	413966	GA	G	InDels
LWY123#5-11	chrVII	479633	GGT	G	InDels
LWY123#5-11	chrVII	576672	GT	G	InDels
LWY123#5-11	chrVII	670353	CT	C	InDels
LWY123#5-11	chrVII	702711	AT	A	InDels
LWY123#5-11	chrVII	899782	TA	T	InDels
LWY123#5-11	chrVII	1038760	CT	C	InDels
LWY123#5-11	chrVIII	48099	GA	G	InDels
LWY123#5-11	chrVIII	56615	G	GA	InDels
LWY123#5-11	chrVIII	121879	GA	G	InDels
LWY123#5-11	chrVIII	176845	TA	T	InDels
LWY123#5-11	chrVIII	361011	GA	G	InDels
LWY123#5-11	chrVIII	375509	TA	T	InDels
LWY123#5-11	chrVIII	428135	AT	A	InDels
LWY123#5-11	chrX	99491	AT	A	InDels
LWY123#5-11	chrX	99519	AT	A	InDels
LWY123#5-11	chrX	155980	A	AT	InDels
LWY123#5-11	chrX	172577	CT	C	InDels
LWY123#5-11	chrX	405274	CA	C	InDels
LWY123#5-11	chrX	471047	GA	G	InDels
LWY123#5-11	chrXI	78799	TTA	T	InDels
LWY123#5-11	chrXI	122842	T	TA	InDels
LWY123#5-11	chrXI	182831	CT	C	InDels
LWY123#5-11	chrXI	276953	CGAGGAAGACGAAGAGGAT	C	InDels
LWY123#5-11	chrXI	450308	TA	T	InDels
LWY123#5-11	chrXI	626626	GT	G	InDels
LWY123#5-11	chrXII	36723	GA	G	InDels
LWY123#5-11	chrXII	201844	TA	T	InDels
LWY123#5-11	chrXII	306620	TA	T	InDels
LWY123#5-11	chrXII	339942	CA	C	InDels
LWY123#5-11	chrXII	341773	GA	G	InDels
LWY123#5-11	chrXII	366342	GT	G	InDels
LWY123#5-11	chrXII	426662	CAA	C	InDels
LWY123#5-11	chrXII	449594	CT	C	InDels
LWY123#5-11	chrXII	757476	G	GAA	InDels
LWY123#5-11	chrXII	786291	AT	A	InDels
LWY123#5-11	chrXII	1018099	CT	C	InDels
LWY123#5-11	chrXIII	81005	CT	C	InDels
LWY123#5-11	chrXIII	104564	GA	G	InDels
LWY123#5-11	chrXIII	472604	CA	C	InDels
LWY123#5-11	chrXIII	679265	TA	T	InDels
LWY123#5-11	chrXIII	892823	G	GA	InDels
LWY123#5-11	chrXIV	34397	AG	A	InDels
LWY123#5-11	chrXIV	48340	AT	A	InDels
LWY123#5-11	chrXIV	118987	GA	G	InDels
LWY123#5-11	chrXIV	134695	AT	A	InDels
LWY123#5-11	chrXIV	357012	CT	C	InDels
LWY123#5-11	chrXIV	639745	T	TC	InDels
LWY123#5-11	chrXIV	734119	GA	G	InDels
LWY123#5-11	chrXV	147247	AT	A	InDels
LWY123#5-11	chrXV	315630	CT	C	InDels
LWY123#5-11	chrXV	348587	TC	T	InDels
LWY123#5-11	chrXV	423979	GA	G	InDels
LWY123#5-11	chrXV	448670	TA	T	InDels
LWY123#5-11	chrXV	449086	GT	G	InDels
LWY123#5-11	chrXV	625283	CA	C	InDels
LWY123#5-11	chrXV	681098	CA	C	InDels
LWY123#5-11	chrXV	738581	GA	G	InDels
LWY123#5-11	chrXV	882623	CT	C	InDels
LWY123#5-11	chrXV	978149	CA	C	InDels
LWY123#5-11	chrXVI	181192	GT	G	InDels
LWY123#5-11	chrXVI	260986	CT	C	InDels
LWY123#5-11	chrXVI	550061	CA	C	InDels
LWY123#5-11	chrXVI	621903	C	CA	InDels
LWY123#5-12	chrI	29283	C	CT	InDels
LWY123#5-12	chrII	75103	TA	T	InDels
LWY123#5-12	chrII	115437	GA	G	InDels
LWY123#5-12	chrII	150337	AAC	A	InDels
LWY123#5-12	chrII	242639	AT	A	InDels
LWY123#5-12	chrII	254459	CT	C	InDels
LWY123#5-12	chrII	275548	GT	G	InDels
LWY123#5-12	chrII	415764	CT	C	InDels
LWY123#5-12	chrII	586459	GA	G	InDels
LWY123#5-12	chrII	777906	AT	A	InDels
LWY123#5-12	chrIII	101876	CT	C	InDels
LWY123#5-12	chrIV	100475	TTA	T	InDels
LWY123#5-12	chrIV	103399	A	AG	InDels
LWY123#5-12	chrIV	355508	CT	C	InDels
LWY123#5-12	chrIV	362378	TA	T	InDels
LWY123#5-12	chrIV	505233	C	CAT	InDels
LWY123#5-12	chrIV	506451	CT	C	InDels
LWY123#5-12	chrIV	553071	AT	A	InDels
LWY123#5-12	chrIV	612156	TA	T	InDels
LWY123#5-12	chrIV	870697	C	CT	InDels
LWY123#5-12	chrIV	900853	A	AT	InDels
LWY123#5-12	chrIV	1015989	GA	G	InDels
LWY123#5-12	chrIV	1074738	GT	G	InDels
LWY123#5-12	chrIV	1266255	C	CT	InDels
LWY123#5-12	chrIV	1487904	TA	T	InDels
LWY123#5-12	chrIX	379890	TA	T	InDels
LWY123#5-12	chrV	221394	TA	T	InDels
LWY123#5-12	chrV	292851	AT	A	InDels
LWY123#5-12	chrV	520781	G	GA	InDels
LWY123#5-12	chrVI	131487	GA	G	InDels
LWY123#5-12	chrVI	135562	AT	A	InDels
LWY123#5-12	chrVII	45353	GA	G	InDels
LWY123#5-12	chrVII	89733	CA	C	InDels
LWY123#5-12	chrVII	349503	CA	C	InDels
LWY123#5-12	chrVII	364146	AT	A	InDels
LWY123#5-12	chrVII	593375	TATATA	T	InDels
LWY123#5-12	chrVII	836852	GA	G	InDels
LWY123#5-12	chrVII	848540	GA	G	InDels
LWY123#5-12	chrVII	850800	GA	G	InDels
LWY123#5-12	chrVII	968778	GA	G	InDels
LWY123#5-12	chrVII	977899	T	TA	InDels
LWY123#5-12	chrVII	1048639	GA	G	InDels
LWY123#5-12	chrVIII	13058	GA	G	InDels
LWY123#5-12	chrVIII	50980	CT	C	InDels
LWY123#5-12	chrVIII	120062	GT	G	InDels
LWY123#5-12	chrVIII	122857	GA	G	InDels
LWY123#5-12	chrVIII	198474	GT	G	InDels
LWY123#5-12	chrVIII	214256	CT	C	InDels
LWY123#5-12	chrX	47467	GT	G	InDels
LWY123#5-12	chrX	269413	TC	T	InDels
LWY123#5-12	chrX	388260	CA	C	InDels
LWY123#5-12	chrXI	70352	GA	G	InDels
LWY123#5-12	chrXI	208307	CA	C	InDels
LWY123#5-12	chrXI	277040	AT	A	InDels
LWY123#5-12	chrXI	630910	CA	C	InDels
LWY123#5-12	chrXII	221712	TA	T	InDels
LWY123#5-12	chrXII	423554	CT	C	InDels
LWY123#5-12	chrXII	710273	AT	A	InDels
LWY123#5-12	chrXII	976157	AT	A	InDels
LWY123#5-12	chrXIII	431536	GT	G	InDels
LWY123#5-12	chrXIII	538559	C	CA	InDels
LWY123#5-12	chrXIV	282303	CT	C	InDels
LWY123#5-12	chrXIV	380954	GA	G	InDels
LWY123#5-12	chrXV	13997	C	CA	InDels
LWY123#5-12	chrXV	581669	CA	C	InDels
LWY123#5-12	chrXV	738211	GA	G	InDels
LWY123#5-12	chrXV	894338	AT	A	InDels
LWY123#5-12	chrXV	1032058	A	AT	InDels
LWY123#5-12	chrXVI	350137	T	TA	InDels
LWY123#5-12	chrXVI	429750	GA	G	InDels
LWY123#5-12	chrXVI	538294	CT	C	InDels
LWY123#5-12	chrXVI	650288	GA	G	InDels
LWY123#5-13	chrI	101450	TA	T	InDels
LWY123#5-13	chrI	151618	CT	C	InDels
LWY123#5-13	chrII	307654	AT	A	InDels
LWY123#5-13	chrII	316953	A	AC	InDels
LWY123#5-13	chrII	415764	CT	C	InDels
LWY123#5-13	chrII	488829	TA	T	InDels
LWY123#5-13	chrII	542038	TA	T	InDels
LWY123#5-13	chrII	728549	A	AT	InDels
LWY123#5-13	chrII	730286	CA	C	InDels
LWY123#5-13	chrIII	44541	G	GA	InDels
LWY123#5-13	chrIII	142564	GA	G	InDels
LWY123#5-13	chrIII	142665	GA	G	InDels
LWY123#5-13	chrIII	176260	AT	A	InDels
LWY123#5-13	chrIII	223344	CT	C	InDels
LWY123#5-13	chrIII	236778	GT	G	InDels
LWY123#5-13	chrIII	251207	G	GC	InDels
LWY123#5-13	chrIV	33644	AT	A	InDels
LWY123#5-13	chrIV	54046	TA	T	InDels
LWY123#5-13	chrIV	201230	CTGG	C	InDels
LWY123#5-13	chrIV	211214	GA	G	InDels
LWY123#5-13	chrIV	234091	T	TTA	InDels
LWY123#5-13	chrIV	254209	CT	C	InDels
LWY123#5-13	chrIV	321870	CT	C	InDels
LWY123#5-13	chrIV	576324	GT	G	InDels
LWY123#5-13	chrIV	618428	AT	A	InDels
LWY123#5-13	chrIV	1079010	AT	A	InDels
LWY123#5-13	chrIV	1105909	AT	A	InDels
LWY123#5-13	chrIV	1412225	GA	G	InDels
LWY123#5-13	chrIV	1494413	C	CA	InDels
LWY123#5-13	chrIX	105802	TAATA	T	InDels
LWY123#5-13	chrIX	177464	CACAT	C	InDels
LWY123#5-13	chrIX	231496	CA	C	InDels
LWY123#5-13	chrIX	296776	A	ATC	InDels
LWY123#5-13	chrIX	355926	TA	T	InDels
LWY123#5-13	chrIX	374666	CT	C	InDels
LWY123#5-13	chrIX	381860	GA	G	InDels
LWY123#5-13	chrIX	429950	TC	T	InDels
LWY123#5-13	chrV	23875	CA	C	InDels
LWY123#5-13	chrV	212029	C	CA	InDels
LWY123#5-13	chrV	305799	C	CT	InDels
LWY123#5-13	chrV	422748	T	TA	InDels
LWY123#5-13	chrV	491993	AT	A	InDels
LWY123#5-13	chrV	550656	C	CT	InDels
LWY123#5-13	chrVI	119284	GA	G	InDels
LWY123#5-13	chrVI	179312	T	TTTCTTCTTCTTC	InDels
LWY123#5-13	chrVI	266281	TC	T	InDels
LWY123#5-13	chrVII	430311	AT	A	InDels
LWY123#5-13	chrVII	438823	AT	A	InDels
LWY123#5-13	chrVII	440441	CA	C	InDels
LWY123#5-13	chrVII	582530	T	TA	InDels
LWY123#5-13	chrVII	589583	TA	T	InDels
LWY123#5-13	chrVII	591142	T	TA	InDels
LWY123#5-13	chrVII	601519	CT	C	InDels
LWY123#5-13	chrVII	611744	C	CAT	InDels
LWY123#5-13	chrVII	676341	AT	A	InDels
LWY123#5-13	chrVII	707064	CA	C	InDels
LWY123#5-13	chrVII	738340	GT	G	InDels
LWY123#5-13	chrVII	772605	CA	C	InDels
LWY123#5-13	chrVII	911769	TA	T	InDels
LWY123#5-13	chrVII	984742	A	AT	InDels
LWY123#5-13	chrVII	1050785	AT	A	InDels
LWY123#5-13	chrVIII	194929	TA	T	InDels
LWY123#5-13	chrVIII	401142	GA	G	InDels
LWY123#5-13	chrVIII	510055	TAAC	T	InDels
LWY123#5-13	chrX	578700	CT	C	InDels
LWY123#5-13	chrX	620606	TCC	T	InDels
LWY123#5-13	chrX	709124	GCAGAGCTTGCAACAGAGCTTGCAA	G	InDels
LWY123#5-13	chrX	715240	TGTGGTAGAAGTTGTAGGA	T	InDels
LWY123#5-13	chrX	717235	TA	T	InDels
LWY123#5-13	chrXI	78799	T	TTA	InDels
LWY123#5-13	chrXI	121190	TA	T	InDels
LWY123#5-13	chrXI	217107	GA	G	InDels
LWY123#5-13	chrXI	260695	TA	T	InDels
LWY123#5-13	chrXI	351197	CT	C	InDels
LWY123#5-13	chrXI	626626	GT	G	InDels
LWY123#5-13	chrXII	86842	AT	A	InDels
LWY123#5-13	chrXII	95382	AT	A	InDels
LWY123#5-13	chrXII	246209	GGT	G	InDels
LWY123#5-13	chrXII	833744	AT	A	InDels
LWY123#5-13	chrXIII	26786	TA	T	InDels
LWY123#5-13	chrXIII	559980	CT	C	InDels
LWY123#5-13	chrXIII	652942	GA	G	InDels
LWY123#5-13	chrXIV	28420	GT	G	InDels
LWY123#5-13	chrXIV	71554	GT	G	InDels
LWY123#5-13	chrXIV	89730	TA	T	InDels
LWY123#5-13	chrXIV	116771	GA	G	InDels
LWY123#5-13	chrXIV	300772	GA	G	InDels
[truncated: 825 more rows]

## Sheet: Dataset S1-2 LOH
Dataset S1-2. LOH events in RFA2-deficient isolates cultured on LG medium
Strain name	Chromosome	Event type	Class	Transition label	Markers flanking transitions		Coordinates of LOH window		Window size (bp)	Min CON tract (bp)	Max CON tract (bp)	CON tract size (bp)
					Left	Right	Left	Right
WY123#5-1	chrVI	CON	b1	a	58952	58994	58952	60644	1692	1240	1692	1466
				b	60234	60644
WY123#5-1	chrXI	CON	b2	a	487631	493017	487631	536945	49314	42250	49314	45782
				b	535267	536945
WY123#5-1	chrXII	CON	b1	a	601350	602094	601350	688733	87383	85641	87383	86512
				b	687735	688733
WY123#5-2	chrII	CON	b2	a	45392	45594	45392	47062	1670	1183	1670	1426.5
				b	46777	47062
WY123#5-2	chrII	CO/BIR	a1	a	68245	68834	58539.5	78539.5	20000
WY123#5-2	chrIV	CO/BIR	a1	a	264370	265606	254988	274988	20000
WY123#5-2	chrIV	CO/BIR	a2	a	400864	401735	391300	411300	20000
WY123#5-2	chrVI	CO/BIR	a3	a	29907	30312	20109.5	40109.5	20000
WY123#5-2	chrVII	CON	b2	a	491350	491698	491350	494624	3274	2251	3274	2762.5
				b	493949	494624
WY123#5-2	chrIX	CON	b2	a	278371	278878	278371	278998	627	12	627	319.5
				b	278890	278998
WY123#5-2	chrIX	CO/BIR	a3	a	379413	383251	371332	391332	20000
WY123#5-3	chrII	CO/BIR	a2	a	127166	127964	117565	137565	20000
WY123#5-3	chrII	CON/CO	dx	a	747177	748042	747177	749056	1879	588	1879	1233.5
				b	748042	748066
				c	748066	748404
				d	748514	748630
				e	748630	749056
WY123#5-3	chrIV	CON/CO	d72	a	1299807	1300045	1299807	1314007	14200	13546	14200	13873
				b	1300388	1300456
				c	1305600	1305778
				d	1306195	1306509
				e	1307587	1307715
				f	1313549	1313591
				g	1313591	1314007
WY123#5-3	chrVI	CO/BIR	a4	a	185422	185806	175614	195614	20000
WY123#5-3	chrIX	CON	cx	a	36218	36317	36218	57758	21540	20746	21540	21143
				b	36359	36456
				c	37646	37771
				d	37771	37822
				e	46811	47048
				f	47493	47766
				g	56256	57063
				h	57063	57758
WY123#5-3	chrIX	CON/CO	dx	a	87283	87581	87283	147145	59862	59351	59862	59606.5
				b	88851	89302
				c	93313	93519
				d	93519	93546
				e	93546	93577
				f	94907	94908
				g	99321	99441
				h	99441	99686
				i	106806	108425
				j	108425	110073
				k	122940	124830
				l	125289	125455
				m	130712	130771
				n	130876	131485
				o	132543	132615
				p	132615	132907
				q	140602	140742
				r	146460	146932
				s	146932	147145
WY123#5-3	chrIX	CO/BIR	a3	a	420530	420788	410659	430659	20000
WY123#5-3	chrXI	CO/BIR	a2	a	333133	333397	323265	343265	20000
WY123#5-3	chrXI	CON	b1	a	340583	340770	340583	354964	14381	12649	14381	13515
				b	353419	354964
WY123#5-3	chrXII	CON	b2	a	361865	364406	361865	382560	20695	3362	20695	12028.5
				b	367768	382560
WY123#5-3	chrXII	CO/BIR	a3	a	459249	490487	464868	484868	20000
WY123#5-3	chrXIII	CON	b2	a	224985	225438	224985	225831	846	9	846	427.5
				b	225447	225831
WY123#5-3	chrXIII	CON/CO	dx	a	441542	441855	441542	480327	38785	37891	38785	38338
				b	451041	453686
				c	462773	462803
				d	479689	479744
				e	479746	480327
WY123#5-3	chrXIII	CO/BIR	a3	a	622286	623348	612817	632817	20000
WY123#5-3	chrXIV	COM/CON	c17	a	425075	425369	425075	451131	26056	24481	26056	25268.5
				b	438708	438963
				c	449547	449850
				d	449850	451131
WY123#5-3	chrXIV	CON	b1	a	485001	487935	485001	488594	3593	0	3593	1796.5
				b	487935	488594
WY123#5-5	chrIV	CO/BIR	a4	a	471771	476902	464336	484336	20000
WY123#5-5	chrVII	CON	b1	a	594413	594506	594413	600769	6356	4867	6356	5611.5
				b	599373	600769
WY123#5-5	chrIX	CO/BIR	a1	a	212131	212523	202327	222327	20000
WY123#5-5	chrIX	CON/CO	d1	a	321421	322066	321421	325450	4029	2324	4029	3176.5
				b	324390	325450
WY123#5-5	chrIX	CO/BIR	a1	a	341700	347652	334676	354676	20000
WY123#5-5	chrXIII	CO/BIR	a1	a	13078	13984	3531	23531	20000
WY123#5-5	chrXIII	CO/BIR	a4	a	382194	382384	372289	392289	20000
WY123#5-6	chrIV	CON	b2	a	43849	45363	43849	46608	2759	816	2759	1787.5
				b	46179	46608
WY123#5-6	chrIV	CO/BIR	a2	a	142799	143626	133212	153212	20000
WY123#5-6	chrV	CON	b1	a	221496	222207	221496	224276	2780	1561	2780	2170.5
				b	223768	224276
WY123#5-6	chrVII	CO/BIR	a3	a	838490	842206	830348	850348	20000
WY123#5-6	chrXII	CON	b2	a	566588	567955	566588	568428	1840	159	1840	999.5
				b	568114	568428
WY123#5-6	chrXVI	CON	b1	a	114050	114105	114050	114105	55	-55	55	0
WY123#5-7	chrII	CON	b2	a	316150	316739	316150	325204	9054	6475	9054	7764.5
				b	323214	325204
WY123#5-7	chrIV	CON	b1	a	420314	420417	420314	420755	441	154	441	297.5
				b	420571	420755
WY123#5-7	chrV	CO/BIR	a4	a	440398	441237	430818	450818	20000
WY123#5-7	chrVII	CON	b1	a	397480	397692	397480	427600	30120	27754	30120	28937
				b	425446	427600
WY123#5-7	chrVII	CON	b1	a	427600	428542	427600	428698	1098	0	1098	549
				b	428542	428698
WY123#5-7	chrVII	CON/CO	d10	a	792927	792997	792927	970290	177363	175767	177363	176565
				b	951733	951976
				c	968764	970290
WY123#5-7	chrXII	CON/CO	dx	a	229358	234144	229358	244615	15257	10261	15257	12759
				b	238758	238919
				c	238919	238970
				d	240159	240627
				e	243663	243795
				f	243937	244131
				g	244156	244378
				h	244378	244405
				i	244405	244615
WY123#5-7	chrXIII	CO/BIR	a3	a	908913	909175	899044	919044	20000
WY123#5-7	chrXIV	CON	b2	a	640932	641452	640932	657133	16201	12213	16201	14207
				b	653665	657133
WY123#5-7	chrXIV	CON/CO	d2	a	678027	678108	678027	689029	11002	10464	11002	10733
				b	688572	689029
WY123#5-7	chrXV	CON	b2	a	264416	265232	264416	265602	1186	0	1186	593
				b	265232	265602
WY123#5-7	chrXV	CO/BIR	a4	a	429834	429969	419902	439902	20000
WY123#5-7	chrXVI	CO/BIR	a1	a	256827	257921	247374	267374	20000
WY123#5-7	chrXVI	CO/BIR	a4	a	822502	822514	812508	832508	20000
WY123#5-8	chrVIII	CO/BIR	a4	a	419187	419380	409284	429284	20000
WY123#5-8	chrIX	CO/BIR	a2	a	212523	213122	202822	222822	20000
WY123#5-8	chrXIII	CON	b2	a	195989	196113	195989	239557	43568	42638	43568	43103
				b	238751	239557
WY123#5-10	chrI	CO/BIR	a2	a	45285	45546	35415.5	55415.5	20000
WY123#5-10	chrII	CO/BIR	a1	a	184343	186322	175332	195332	20000
WY123#5-10	chrIII	CO/BIR	a3	a	261775	264500	253138	273138	20000
WY123#5-10	chrIV	CO/BIR	a4	a	604016	604439	594228	614228	20000
WY123#5-10	chrV	CO/BIR	a3	a	390154	390407	380280	400280	20000
WY123#5-10	chrVI	CO/BIR	a4	a	221528	225899	213714	233714	20000
WY123#5-10	chrVI	CON	b1	a	264434	264809	264434	265430	996	81	996	538.5
				b	264890	265430
WY123#5-10	chrVII	CO/BIR	a1	a	183709	184145	173927	193927	20000
WY123#5-10	chrVIII	CO/BIR	a3	a	301054	303435	292244	312244	20000
WY123#5-10	chrVIII	CO/BIR	a4	a	419187	419380	409284	429284	20000
WY123#5-10	chrIX	CO/BIR	a2	a	212523	213122	202822	222822	20000
WY123#5-10	chrIX	CON	b1	a	347652	353530	347652	358189	10537	4530	10537	7533.5
				b	358060	358189
WY123#5-10	chrXI	CO/BIR	a3	a	625863	627536	616700	636700	20000
WY123#5-10	chrXIII	CON	b2	a	609846	611899	609846	612269	2423	353	2423	1388
				b	612252	612269
WY123#5-10	chrXV	CO/BIR	a3	a	332131	334926	323528	343528	20000
				b	438265	439062
WY123#5-11	chrIX	CON	b2	a	386249	386511	386249	439062	52813	51754	52813	52283.5
				b	390900	393423
				b	438265	439062
WY123#5-12	chrXI	CO/BIR	a1	a	25407	27541	16474	36474	20000
WY123#5-13	chrXV	CO/BIR	a2	a	851249	851373	841311	861311	20000
WY123#5-16	chrI	CO/BIR	a4	a	144826	145634	135230	155230	20000
WY123#5-16	chrV	CO/BIR	a2	a	139659	140298	129978	149978	20000
WY123#5-16	chrV	CON	c9	a	156304	156762	156304	176217	19913	18392	19913	19152.5
				b	166839	167641
				c	169475	169611
				d	175154	176217
WY123#5-17	chrIV	CO/BIR	a1	a	418485	420270	409378	429378	20000
WY123#5-17	chrVIII	CON	b2	a	416784	417114	416784	439062	22278	21151	22278	21714.5
				b	438265	439062
WY123#5-17	chrXI	CON	b1	a	231065	248750	231065	290110	59045	41216	59045	50130.5
				b	289966	290110
WY123#5-18	chrVIII	CON	b2	a	416784	417114	416784	439062	22278	21151	22278	21714.5
				b	438265	439062
WY123#5-20	chrXII	CO/BIR	a3	a	458989	450246	444618	464618	20000
WY123#3-3	chrIV	CO/BIR	a4	a	863856	864978	854417	874417	20000
WY123#3-9	chrXII	CO/BIR	a4	a	367768	382560	365164	385164	20000
WY123#3-9	chrXIV	CON	b1	a	48057	48310	48057	48338	281	0	281	140.5
				b	48310	48338
WY123#3-9	chrXII	CO/BIR	a4	a	633458	633533	623496	643496	20000
WY123#3-9	chrXVI	CON/CO	d13	a	932168	932310	932168	932448	280	3	280	141.5
				b	932313	932448
WY123#3-16	chrIII	CO/BIR	a2	a	83946	91002	77474	97474	20000
WY123#3-16	chrVII	CO/BIR	a3	a	369881	370360	360120	380120	20000
WY123#3-16	chrVII	CO/BIR	a4	a	900146	900753	890450	910450	20000
WY123#3-16	chrXII	CO/BIR	a2	a	165469	169782	157626	177626	20000
WY123#3-16	chrXIII	CO/BIR	a3	a	382044	382194	372119	392119	20000
WY123#3-16	chrXIV	CON	b1	a	48057	48310	48057	48338	281	0	281	140.5
				b	48310	48338
WY123#3-20	chrVIII	CO/BIR	a2	a	13277	13526	3401.5	23401.5	20000
WY123#3-20	chrX	CON/CO	d4	a	527538	528102	527538	545038	17500	16633	17500	17066.5
				b	544735	545038
WY123#3-20	chrXIII	CO/BIR	a2	a	257811	262051	249931	269931	20000
WY123#3-20	chrXVI	CO/BIR	a1	a	402293	404554	393424	413424	20000
WY123#3-41	chrX	CON/CO	d14	a	343871	343920	343871	349864	5993	5720	5993	5856.5
				b	348978	349384
				c	349640	349864
WY123#3-42	chrXV	CON	b2	a	326692	328791	326692	339985	13293	9621	13293	11457
				b	338412	339985
WY123#3-42	chrXV	CO/BIR	a3	a	1024047	1025739	1014893	1034893	20000
WY123#3-43	chrVI	CO/BIR	a2	a	107432	107738	97585	117585	20000
WY123#3-43	chrXV	CON	b1	a	114736	114813	114736	206970	92234	91905	92234	92069.5
				b	206718	206970
WY123#3-45	chrVIII	CON	b2	a	68508	69003	68508	112492	43984	42968	43984	43476
				b	111971	112492
WY123#3-45	chrXIV	CON	b1	a	453658	454378	453658	525249	71591	64308	71591	67949.5
				b	518686	525249
WY123#3-46	chrIV	CO/BIR	a1	a	417015	417206	407110	427110	20000
				b	417015	417206
WY123#3-46	chrIV	CON	b2	a	1013924	1015219	1013924	1016050	2126	353	2126	1239.5
				b	1015572	1016050
WY123#3-46	chrVII	CO/BIR	a4	a	568237	568306	558272	578272	20000
WY123#3-46	chrXV	CON	b1	a	532911	544353	532911	546123	13212	987	13212	7099.5
				b	545340	546123
WY123#3-46	chrXVI	CO/BIR	a2	a	222045	222162	212104	232104	20000
WY123#3-46	chrXVI	COM/CON	c17	a	261137	262228	261137	292699	31562	28818	31562	30190
				b	268208	269012
				c	283200	287967
				d	291046	292699
WY123#3-50	chrIV	COM/CON	c7	a	1346810	1347437	1346810	1379791	32981	27824	32981	30402.5
				b	1354322	1355617
				c	1357616	1358780
				d	1375261	1379791
WY123#3-50	chrXII	CO/BIR	a3	a	170406	172268	161337	181337	20000
WY123#3-50	chrXII	CO/BIR	a4	a	459249	490487	464868	484868	20000
WY123#3-50	chrXVI	CO/BIR	a3	a	607353	618453	602903	622903	20000
LWY123#5-1	chrIV	CO/BIR	a4	a	587113	587932	577522	597522	20000
LWY123#5-1	chrVII	CON/CO	d22	a	13749	17673	13749	83832	70083	66120	70083	68101.5
				b	48609	51531
				c	56448	61349
				d	67385	68203
				e	83793	83832
LWY123#5-1	chrVII	CO/BIR	a4	a	848849	849134	838992	858992	20000
LWY123#5-1	chrX	CON/CO	d23	a	587843	588782	587843	600288	12445	11459	12445	11952
				b	593074	595640
				c	600241	600288
LWY123#5-1	chrXIII	CO/BIR	a4	a	557385	558627	548006	568006	20000
LWY123#5-2	chrIII	CO/BIR	a4	a	253789	254947	244368	264368	20000
LWY123#5-2	chrVII	CO/BIR	a1	a	27002	28371	17686.5	37686.5	20000
LWY123#5-2	chrX	CO/BIR	a2	a	363087	390894	366990	386990	20000
LWY123#5-3	chrIX	CON	b1	a	298825	302871	298825	303266	4441	0	4441	2220.5
				b	302871	303266
LWY123#5-3	chrX	CO/BIR	a2	a	167814	168723	158268	178268	20000
LWY123#5-3	chrX	CO/BIR	a4	a	445175	446085	435630	455630	20000
LWY123#5-3	chrXII	CO/BIR	a4	a	301177	303553	292365	312365	20000
LWY123#5-3	chrXIV	CON/CO	d48	a	599232	599988	599232	617567	18335	16634	18335	17484.5
				b	601112	601544
				c	601544	601642
				d	602296	602521
				e	616622	617567
LWY123#5-4	chrVI	CON	b2	a	174110	174484	174110	175522	1412	858	1412	1135
				b	175342	175522
LWY123#5-4	chrVI	CO/BIR	a4	a	208668	210967	199818	219818	20000
LWY123#5-4	chrVII	CO/BIR	a3	a	1014774	1015602	1005188	1025188	20000
LWY123#5-4	chrIX	CON	b2	a	395890	395916	395890	403232	7342	7018	7342	7180
				b	402934	403232
LWY123#5-4	chrX	CO/BIR	a1	a	167370	167814	157592	177592	20000
LWY123#5-4	chrX	CON/CO	d23	a	507091	508514	507091	515737	8646	5361	8646	7003.5
				b	508529	509825
				c	513875	515737
LWY123#5-4	chrXI	COM/CON	c8	a	513438	513454	513438	536945	23507	21813	23507	22660
				b	520399	521017
				c	521626	522200
				d	535267	536945
LWY123#5-4	chrXII	CO/BIR	a4	a	730719	730778	720748	740748	20000
LWY123#5-4	chrXIV	CON/CO	d14	a	31680	32285	31680	36225	4545	3265	4545	3905
				b	34917	35550
				c	35550	36225
LWY123#5-5	chrII	COM/CON	c7	a	538121	538919	538121	555881	17760	16900	17760	17330
				b	538919	538968
				c	553711	553780
				d	555819	555881
LWY123#5-5	chrIII	CO/BIR	a4	a	253789	254947	244368	264368	20000
LWY123#5-5	chrIX	CON	b1	a	240811	242419	240811	243097	2286	116	2286	1201
				b	242535	243097
LWY123#5-6	chrIII	CON	b2	a	76198	76973	76198	82315	6117	4930	6117	5523.5
				b	81903	82315
LWY123#5-6	chrVIII	CO/BIR	a4	a	509232	510388	499810	519810	20000
LWY123#5-6	chrXII	CO/BIR	a4	a	490487	490736	480612	500612	20000
LWY123#5-6	chrXV	CON	b2	a	604007	604413	604007	605280	1273	344	1273	808.5
				b	604757	605280
LWY123#5-7	chrV	CO/BIR	a2	a	465077	467553	456315	476315	20000
LWY123#5-7	chrXI	CO/BIR	a1	a	225909	226659	216284	236284	20000
LWY123#5-7	chrXII	CO/BIR	a4	a	203461	208941	196201	216201	20000
LWY123#5-8	chrIX	CON	b2	a	365934	366585	365934	367155	1221	0	1221	610.5
				b	366585	367155
LWY123#5-9	chrIII	CON/CO	d23	a	253789	254947	253789	294569	40780	39256	40780	40018
				b	293006	293855
				c	294203	294569
LWY123#5-9	chrIV	CON/CO	d13	a	1157271	1161556	1157271	1181379	24108	16794	24108	20451
				b	1161568	1171430
				c	1178350	1181379
LWY123#5-10	chrIII	CON/CO	d23	a	253789	254947	253789	294569	40780	39256	40780	40018
				b	293006	293855
				c	294203	294569
LWY123#5-10	chrV	CO/BIR	a3	a	471259	476809	464034	484034	20000
LWY123#5-10	chrIX	CON	b2	a	372678	373063	372678	399414	26736	26176	26736	26456
				b	399239	399414
LWY123#5-10	chrXI	CO/BIR	a1	a	231065	248750	229908	249908	20000
LWY123#5-10	chrXI	CO/BIR	a3	a	648695	649600	639148	659148	20000
LWY123#5-10	chrXIII	CO/BIR	a1	a	255569	257811	246690	266690	20000
LWY123#5-10	chrXIII	CO/BIR	a3	a	411619	412789	402204	422204	20000
LWY123#5-10	chrXIV	CO/BIR	a2	a	347745	347952	337848	357848	20000
LWY123#5-11	chrXI	CON/CO	d14	a	184740	185977	184740	265209	80469	79079	80469	79774
				b	186950	188350
				c	265056	265209
LWY123#5-11	chrXII	CO/BIR	a4	a	175552	176348	165950	185950	20000
LWY123#5-11	chrXV	CO/BIR	a4	a	456134	456978	446556	466556	20000
LWY123#5-12	chrX	CO/BIR	a1	a	392970	393423	383196	403196	20000
LWY123#5-12	chrXII	CO/BIR	a4	a	450246	458989	444618	464618	20000
LWY123#5-12	chrXIV	CO/BIR	a4	a	481845	484093	472969	492969	20000
LWY123#5-12	chrXIV	CON/CO	dx	a	750481	752390	750481	754223	3742	3	3742	1872.5
				b	752393	754223
LWY123#5-13	chrII	CO/BIR	a4	a	398429	399535	388982	408982	20000
LWY123#5-13	chrIII	CO/BIR	a4	a	253789	254947	244368	264368	20000
LWY123#5-13	chrXI	CON	b1	a	142019	142268	142019	142655	636	0	636	318
				b	142268	142655
LWY123#5-13	chrXIII	CON/CO	d4	a	235798	236347	235798	249458	13660	11824	13660	12742
				b	245672	246258
				c	248171	249458
LWY123#5-14	chrIV	COM/CON	c59	a	632653	633882	632653	653143	20490	18712	20490	19601
				b	636673	636737
				c	636737	637011
				d	637011	637211
				e	637211	638458
				f	644622	651672
				g	651672	652069
				h	652594	653143
LWY123#5-14	chrXV	CO/BIR	a4	a	461473	461644	451558	471558	20000
LWY123#5-16	chrII	CO/BIR	a4	a	290619	292716	281668	301668	20000
LWY123#5-16	chrIV	CON	b2	a	1156180	1156234	1156180	1171430	15250	5334	15250	10292
				b	1161568	1171430
LWY123#5-16	chrVIII	CO/BIR	a3	a	189608	190024	179816	199816	20000
LWY123#5-16	chrXIII	CO/BIR	a2	a	135470	136477	125974	145974	20000
LWY123#5-17	chrXI	CO/BIR	a2	a	114716	117639	106178	126178	20000
LWY123#5-18	chrIV	CO/BIR	a1	a	96663	96776	86719.5	106720	20000
LWY123#5-18	chrVI	CON	b1	a	66782	69778	66782	98351	31569	28552	31569	30060.5
				b	98330	98351
LWY123#5-18	chrXV	CO/BIR	a2	a	301213	301342	291278	311278	20000
LWY123#5-20	chrV	CO/BIR	a3	a	344889	345042	334966	354966	20000
LWY123#5-20	chrXI	CO/BIR	a1	a	67872	68802	58337	78337	20000
This table shows all LOH events observed in isolates that had subcultured for 3-6 generations on LG medium. In Column C, we used the following code: I-LOH (simple gene conversion events; interstitial LOH), T-LOH (simple terminal LOH events reflecting either crossover or break-induced replication). Columns D and E indicate the classes and breakpoints of LOH events. In Column E, each labeled transi…

## Sheet: Dataset S1-3 element enrichment
Dataset S1-3. Analysis of associations of chromosomal elements with breakpoints of RFA2-deficient isolates LOH events
Chromosome elements	Predicted no. of elements involved in whole-genome sequencing	Observed no. of elements within LOH windows	Observed no. of elements outside LOH windows	Expected no. of elements within LOH windows	Expected no. of elements outside LOH windows	P value (Excel)	Ratio of observed : expected
ARS elements (SGD)	316	97	15703	98	15702	0.919289	0.989796
Centromeres	16	7	793	4	796	0.132642	1.75
G4 sequences (motif1)	538	176	26724	167	26733	0.484794	1.05389
Long terminal repeats (LTR)	274	94	13606	85	13615	0.327467	1.10588
Tandem repeat regions	1122	386	55714	348	55752	0.0410167	1.1092
Replication-termination (ter) sequences	71	29	3521	22	3528	0.13438	1.31818
Transposable elements (Ty)	48	19	2381	14	2386	0.180174	1.35714
Regions with high levels of gamma-H2AX	629	223	31227	195	31255	0.0442867	1.14359
Regions of high G C content (2kb,0.42)	986	430	48870	306	48994	1.15447e-12	1.40523
Highly-transcribed genes	330	100	16400	102	16398	0.842541	0.980392
Regions of low G C content (2kb,0.36)	306	65	15235	95	15205	0.00201824	0.684211
Meiotic hotspots	136	42	6758	42	6758	1	1
ncRNA genes	14	7	693	4	696	0.132503	1.75
Palindromic sequences	570	174	28326	177	28323	0.821048	0.983051
Binding sites for Rrm3p	112	39	5561	34	5566	0.38973	1.14706
sno RNA genes	77	21	3829	23	3827	0.675742	0.913043
tRNA genes	274	106	13594	85	13615	0.0223205	1.24706
PoorNER	142	49	7051	44	7056	0.449574	1.11364
Weakly-transcribed genes	312	100	15500	97	15503	0.759943	1.03093
Column A contains the classification of elements. Column B lists the total number of elements in the genome that are covered by SNPs used in the whole-genome sequencing analysis. Column C gives the total number of elements whose coordinates fall within LOH windows. Column D shows the number of elements located outside LOH windows, calculated as (values in column B × number of strains) – values in…

## Sheet: Dataset S1-4 Del Dup
Dataset S1-4. Genomic locations of large (>100 bp) deletion and duplication events in RFA2-deficient isolates sub-cultured on LG medium
Strain name	Chromosome	Event type	Event class	Markers flanking left transition		Markers flanking right transition
				Left	Right	Left	Right
WY123#5-1	V	InDUP	g3	184654	187838	192112	192719
WY123#5-1	XIII	InDEL	h3	601350	602094	687735	688733
WY123#5-6	V	InDEL	h1	435085	435529	492293	498872
WY123#5-7	III	InDEL	h1	203412	203463	293006	293855
WY123#5-7	IV	InDEL	h3	485723	491790	512816	521406
WY123#5-8	IX	InDEL	h3	298825	302871	324390	325450
WY123#5-9	V	InDEL	h1	443323	449759	492293	498872
WY123#5-10	V	InDEL	h3	443323	449759	492293	498872
WY123#5-11	IX	InDEL	h3	323762	324390	336043	337321
WY123#5-18	XII	InDEL	h1	214810	221292	450246	458989
WY123#3-42	X	InDUP	g3	472296	484353	540420	540433
WY123#3-42	XIII	InDEL	h1	162035	162123	172925	176890
WY123#3-42	XIII	InDEL	h1	512368	512447	647456	648168
WY123#3-44	XII	InDEL	h3	609078	609165	687735	688733
WY123#3-46	IV	InDEL	h1	894453	895044	980873	992912
LWY123#5-1	XIII	InDEL	h1	190760	190786	196246	202482
LWY123#5-1	XIII	InDUP	g4	372322	379248	463091	463462
LWY123#5-2	XV	InDEL	h3	360662	361759	374879	375158
LWY123#5-17	V	InDEL	h3	778895	780187	780187	782100
WY123#3-9	III	TerDEL	h2	152546	154005
WY123#3-9	III	TerDUP	g8	158378	158956
WY123#3-9	XIV	TerDEL	h7	158378	158956
WY123#3-16	I	TerDUP	g1	54319	54478
WY123#5-2	I	TerDEL	h10	11730	22696
WY123#5-3	I	TerDEL	h6	11730	22696
WY123#5-3	V	TerDEL	h4	449760	449908
WY123#5-3	VII	TerDUP	g1	400162	400432
WY123#5-3	XI	TerDEL	h2	74052	74535
WY123#5-3	XI	TerDEL	h4	579180	580464
WY123#5-3	XIV	TerDEL	h4	568164	568362
WY123#5-5	VII	TerDUP	g1	399537	400162
WY123#5-5	XIII	TerDEL	h4	382194	382384
WY123#5-6	IV	TerDUP	g1	667858	668476
WY123#5-6	VII	TerDUP	g8	845614	846529
WY123#5-6	XI	TerDUP	g7	231065	248750
WY123#5-6	XII	TerDEL	h4	814586	814658
WY123#5-6	XVI	TerDEL	h7	573609	573711
WY123#5-6	IV	TerDUP	g8	667858	668476
WY123#5-9	III	TerDUP	g7	60024	60237
WY123#5-9	XIV	TerDEL	h15	731231	731927
WY123#5-10	III	TerDEL	h2	83946	91002
WY123#5-10	VII	TerDEL	h4	751772	754545
WY123#5-10	XII	TerDEL	h2	165469	169782
WY123#5-10	XIV	TerDUP	g7	104623	105280
WY123#5-15	XII	TerDEL	h7	459249	490487
WY123#5-17	V	TerDUP	g8	492293	498872
WY123#5-18	XI	TerDEL	h2	577353	578880
WY123#5-18	XII	TerDEL	h7	450246	458989
WY123#3-44	VII	TerDEL	h2	561645	568130
WY123#3-44	XIII	TerDEL	h2	183601	190298
WY123#3-45	XIV	TerDUP	g7	518686	525249
WY123#3-45	XVI	TerDEL	h4	560422	560857
WY123#3-46	VI	TerDEL	h4	568237	568306
WY123#3-46	XV	TerDUP	g1	117509	125569
WY123#3-47	V	TerDEL	h4	457376	457524
WY123#3-47	VII	TerDEL	h2	561645	568130
WY123#3-47	XIII	TerDEL	h2	196246	202482
WY123#3-47	XIII	TerDEL	h7	503456	503612
LWY123#5-1	XIII	TerDEL	h7	504337	504746
LWY123#5-1	XV	TerDUP	g2	461473	461644
LWY123#5-2	VII	TerDEL	h7	406695	407307
LWY123#5-3	VII	TerDEL	h4	561645	568130
LWY123#5-4	XV	TerDUP	g2	663812	664473
LWY123#5-6	VII	TerDEL	h7	401117	405802
LWY123#5-6	XV	TerDEL	h6	462628	462964
LWY123#5-6	XIV	TerDEL	h7	631841	634319
LWY123#5-10	XI	TerDUP	g8	577353	578880
LWY123#5-10	XIII	TerDEL	h4	356625	363595
LWY123#5-12	XIV	TerDEL	h7	518686	525249
LWY123#5-13	IX	TerDUP	g7	324390	325450
LWY123#5-13	VIII	TerDEL	h7	121609	137103
LWY123#5-14	XI	TerDEL	h2	202506	203268
LWY123#5-16	VIII	TerDEL	h7	216235	216338
LWY123#5-17	VIII	TerDEL	h7	137103	138587
LWY123#5-17	XIII	TerDUP	g2	768019	769127
LWY123#5-20	XI	TerDUP	g7	84433	84589
This table describes large-scale amplifications and deletions in RFA2-deficient, where I-DEL, I-DUP, T-DEL, and T-DUP denote interstitial deletions, interstitial duplications, terminal deletions, and terminal duplications, respectively.

## Sheet: Dataset S1-5 Aneuploidy
Dataset S1-5. Aneuploidy events in RFA2-deficient isolates sub-cultured on LG medium
Strain name	Chromosome	Event type
WY123#3-3	II	MONO
WY123#3-3	IV	MONO
WY123#3-3	V	MONO
WY123#3-3	VI	MONO
WY123#3-3	VII	MONO
WY123#3-3	Ⅷ	MONO
WY123#3-3	IX	MONO
WY123#3-3	X	MONO
WY123#3-3	XII	MONO
WY123#3-3	XIII	MONO
WY123#3-3	XV	MONO
WY123#3-3	XVI	MONO
WY123#3-9	V	MONO
WY123#3-9	Ⅷ	MONO
WY123#3-9	XVI	TRI
WY123#3-16	II	TRI
WY123#3-16	VII	TRI
WY123#3-16	X	UPD
WY123#3-16	XIII	TRI
WY123#3-16	XV	UPD
WY123#3-20	Ⅷ	MONO
WY123#3-20	IX	MONO
WY123#3-20	XIII	TRI
WY123#5-1	I	MONO
WY123#5-1	IV	TRI
WY123#5-1	XIII	UPD
WY123#5-2	I	TRI
WY123#5-2	II	MONO
WY123#5-2	III	MONO
WY123#5-2	V	MONO
WY123#5-2	VI	MONO
WY123#5-2	VII	MONO
WY123#5-2	Ⅷ	MONO
WY123#5-2	X	MONO
WY123#5-2	XII	MONO
WY123#5-2	XIII	MONO
WY123#5-2	XIV	MONO
WY123#5-2	XV	MONO
WY123#5-2	XVI	MONO
WY123#5-3	I	TRI
WY123#5-3	VII	MONO
WY123#5-3	X	MONO
WY123#5-3	XV	MONO
WY123#5-3	XVI	MONO
WY123#5-5	I	TRI
WY123#5-5	XII	TRI
WY123#5-6	I	MONO
WY123#5-6	VII	MONO
WY123#5-6	Ⅷ	MONO
WY123#5-6	XIII	MONO
WY123#5-7	I	UPD
WY123#5-7	VI	UPD
WY123#5-7	Ⅷ	MONO
WY123#5-7	IX	MONO
WY123#5-7	XI	TRI
WY123#5-8	I	MONO
WY123#5-8	V	MONO
WY123#5-8	VI	MONO
WY123#5-8	VII	MONO
WY123#5-8	X	MONO
WY123#5-8	XII	MONO
WY123#5-8	XIII	MONO
WY123#5-8	XV	MONO
WY123#5-8	XVI	MONO
WY123#5-9	I	TRI
WY123#5-9	II	MONO
WY123#5-9	III	MONO
WY123#5-9	IV	MONO
WY123#5-9	VI	MONO
WY123#5-9	VII	MONO
WY123#5-9	Ⅷ	MONO
WY123#5-9	IX	MONO
WY123#5-9	X	MONO
WY123#5-9	XII	MONO
WY123#5-9	XIII	MONO
WY123#5-9	XIV	MONO
WY123#5-9	XV	MONO
WY123#5-9	XVI	MONO
WY123#5-10	I	TRI
WY123#5-10	Ⅷ	MONO
WY123#5-10	IX	TRI
WY123#5-10	X	MONO
WY123#5-10	XIV	MONO
WY123#5-10	XV	MONO
WY123#5-11	I	TRI
WY123#5-11	II	MONO
WY123#5-11	III	MONO
WY123#5-11	V	MONO
WY123#5-11	VI	MONO
WY123#5-11	VII	MONO
WY123#5-11	Ⅷ	MONO
WY123#5-11	IX	TRI
WY123#5-11	X	MONO
WY123#5-11	XII	MONO
WY123#5-11	XIII	MONO
WY123#5-11	XIV	MONO
WY123#5-11	XV	MONO
WY123#5-11	XVI	MONO
WY123#5-12	II	MONO
WY123#5-12	III	MONO
WY123#5-12	IV	TRI
WY123#5-12	V	MONO
WY123#5-12	VI	MONO
WY123#5-12	VII	MONO
WY123#5-12	X	MONO
WY123#5-12	XII	MONO
WY123#5-12	XIII	MONO
WY123#5-12	XIV	MONO
WY123#5-12	XV	MONO
WY123#5-12	XVI	MONO
WY123#5-13	II	TRI
WY123#5-13	III	MONO
WY123#5-13	V	MONO
WY123#5-13	VI	MONO
WY123#5-13	VII	MONO
WY123#5-13	Ⅷ	MONO
WY123#5-13	IX	MONO
WY123#5-13	X	MONO
WY123#5-13	XI	TRI
WY123#5-13	XIII	MONO
WY123#5-13	XV	MONO
WY123#5-14	II	MONO
WY123#5-14	III	MONO
WY123#5-14	IV	MONO
WY123#5-14	V	MONO
WY123#5-14	VI	MONO
WY123#5-14	VII	MONO
WY123#5-14	Ⅷ	MONO
WY123#5-14	IX	MONO
WY123#5-14	X	MONO
WY123#5-14	XII	TRI
WY123#5-14	XIII	MONO
WY123#5-14	XV	MONO
WY123#5-14	XVI	MONO
WY123#5-15	II	MONO
WY123#5-15	III	MONO
WY123#5-15	IV	MONO
WY123#5-15	V	MONO
WY123#5-15	VI	MONO
WY123#5-15	VII	MONO
WY123#5-15	Ⅷ	MONO
WY123#5-15	IX	MONO
WY123#5-15	X	MONO
WY123#5-15	XIII	MONO
WY123#5-15	XIV	TRI
WY123#5-15	XV	MONO
WY123#5-15	XVI	MONO
WY123#5-16	I	MONO
WY123#5-16	II	MONO
WY123#5-16	III	MONO
WY123#5-16	IV	MONO
WY123#5-16	V	MONO
WY123#5-16	VI	MONO
WY123#5-16	VII	MONO
WY123#5-16	Ⅷ	MONO
WY123#5-16	IX	MONO
WY123#5-16	X	MONO
WY123#5-16	XII	MONO
WY123#5-16	XIII	MONO
WY123#5-16	XIV	TRI
WY123#5-16	XV	MONO
WY123#5-16	XVI	MONO
WY123#5-17	I	TRI
WY123#5-17	II	MONO
WY123#5-17	III	MONO
WY123#5-17	IV	TRI
WY123#5-17	V	MONO
WY123#5-17	VI	MONO
WY123#5-17	VII	MONO
WY123#5-17	Ⅷ	MONO
WY123#5-17	X	MONO
WY123#5-17	XII	MONO
WY123#5-17	XIII	MONO
WY123#5-17	XIV	MONO
WY123#5-17	XV	MONO
WY123#5-17	XVI	MONO
WY123#5-18	II	MONO
WY123#5-18	III	MONO
WY123#5-18	IV	TRI
WY123#5-18	V	MONO
WY123#5-18	VI	MONO
WY123#5-18	VII	MONO
WY123#5-18	IX	TRI
WY123#5-18	X	MONO
WY123#5-18	XIII	MONO
WY123#5-18	XIV	MONO
WY123#5-18	XV	MONO
WY123#5-20	II	MONO
WY123#5-20	III	MONO
WY123#5-20	V	MONO
WY123#5-20	VI	MONO
WY123#5-20	VII	MONO
WY123#5-20	Ⅷ	MONO
WY123#5-20	IX	TRI
WY123#5-20	X	MONO
WY123#5-20	XII	MONO
WY123#5-20	XIII	MONO
WY123#5-20	XIV	MONO
WY123#5-20	XV	MONO
WY123#5-20	XVI	MONO
WY123#3-41	I	MONO
WY123#3-41	IV	TRI
WY123#3-41	XIII	UPD
WY123#3-42	VI	MONO
WY123#3-43	XVI	UPD
WY123#3-44	IV	TRI
WY123#3-44	V	MONO
WY123#3-44	X	MONO
WY123#3-45	VI	MONO
WY123#3-45	XVI	TRI
WY123#3-50	VIII	MONO
LWY123#5-1	IV	TRI
LWY123#5-1	XV	MONO
LWY123#5-1	XVI	MONO
LWY123#5-2	VIII	MONO
LWY123#5-2	XII	UPD
LWY123#5-2	XIII	MONO
LWY123#5-2	XVI	MONO
LWY123#5-3	XIII	MONO
LWY123#5-3	XVI	MONO
LWY123#5-4	XV	MONO
LWY123#5-4	XVI	MONO
LWY123#5-5	V	MONO
LWY123#5-5	X	MONO
LWY123#5-5	XII	UPD
LWY123#5-5	XIII	MONO
LWY123#5-5	XVI	MONO
LWY123#5-6	X	MONO
LWY123#5-6	XIII	MONO
LWY123#5-6	XVI	MONO
LWY123#5-7	VII	MONO
LWY123#5-7	VIII	MONO
LWY123#5-7	IX	MONO
LWY123#5-7	X	MONO
LWY123#5-7	XII	MONO
LWY123#5-7	XIII	MONO
LWY123#5-7	XV	MONO
LWY123#5-7	XVI	MONO
LWY123#5-8	II	MONO
LWY123#5-8	III	MONO
LWY123#5-8	IV	MONO
LWY123#5-8	V	MONO
LWY123#5-8	VI	MONO
LWY123#5-8	VIII	MONO
LWY123#5-8	X	MONO
LWY123#5-8	XI	MONO
LWY123#5-8	XII	MONO
LWY123#5-8	XIII	MONO
LWY123#5-8	XIV	MONO
LWY123#5-8	XV	MONO
LWY123#5-8	XVI	MONO
LWY123#5-9	I	MONO
LWY123#5-9	II	MONO
LWY123#5-9	V	MONO
LWY123#5-9	VI	MONO
LWY123#5-9	VII	MONO
LWY123#5-9	VIII	MONO
LWY123#5-9	X	MONO
LWY123#5-9	XII	MONO
LWY123#5-9	XIII	MONO
LWY123#5-9	XV	MONO
LWY123#5-9	XVI	MONO
LWY123#5-10	II	MONO
LWY123#5-10	VI	MONO
LWY123#5-10	V	MONO
LWY123#5-10	VII	MONO
LWY123#5-10	VIII	MONO
LWY123#5-10	X	MONO
LWY123#5-10	XII	UPD
LWY123#5-10	XV	MONO
LWY123#5-10	XVI	MONO
LWY123#5-11	XIII	MONO
LWY123#5-11	XVI	MONO
LWY123#5-12	VIII	MONO
LWY123#5-12	IX	MONO
LWY123#5-12	X	MONO
LWY123#5-12	XIII	MONO
LWY123#5-12	XVI	MONO
LWY123#5-13	V	MONO
LWY123#5-13	VI	MONO
LWY123#5-13	X	MONO
LWY123#5-13	XII	MONO
LWY123#5-13	XIII	MONO
LWY123#5-13	XV	MONO
LWY123#5-13	XVI	MONO
LWY123#5-14	I	MONO
LWY123#5-14	II	MONO
LWY123#5-14	IV	UPD
LWY123#5-14	V	MONO
LWY123#5-14	VI	MONO
LWY123#5-14	VII	MONO
LWY123#5-14	VIII	MONO
LWY123#5-14	X	MONO
LWY123#5-14	XII	MONO
LWY123#5-14	XIII	MONO
LWY123#5-14	XV	MONO
LWY123#5-14	XVI	MONO
LWY123#5-16	VI	MONO
LWY123#5-16	VII	UPD
LWY123#5-16	X	MONO
LWY123#5-16	XII	MONO
LWY123#5-16	XIII	MONO
LWY123#5-16	XVI	MONO
LWY123#5-17	X	MONO
LWY123#5-17	XIII	MONO
LWY123#5-17	XVI	MONO
LWY123#5-18	I	UPD
LWY123#5-18	IV	TRI
LWY123#5-18	XIII	UPD
LWY123#5-20	I	MONO
LWY123#5-20	II	MONO
LWY123#5-20	IV	MONO
LWY123#5-20	V	MONO
LWY123#5-20	VII	MONO
LWY123#5-20	VIII	MONO
LWY123#5-20	X	MONO
LWY123#5-20	XI	MONO
LWY123#5-20	XII	MONO
LWY123#5-20	XV	MONO
LWY123#5-20	XVI	MONO
This table enumerates aneuploidy events in RFA2-deficient isolates, where MONO, TRI, TETRA, and UPD represent monosomy, trisomy, tetrasomy, and uniparental disomy, respectively.
