# Supplementary material for: Genomic Instability and Adaptive Evolution Induced by RFA Insufficiency in Saccharomyces cerevisiae
Source: Curr Issues Mol Biol. 2026 Jan 30;48(2):158. doi: 10.3390/cimb48020158 (PMC12939431; doi:10.3390/cimb48020158)
Supplement: Supplementary file 1 [file cimb-48-00158-s001.zip › Dataset S2.xlsx]

## Sheet: Dataset S2-1 SNVs + Indels
Dataset S2-1. Single-base mutations and small insertion/deletions in RFA3-deficient isolates sub-cultured on LG medium
Isolate	Chromosome	Position	Reference	Mutation	Type
WY124#5-21	chrXV	610654	C	G	SNV
WY124#5-24	chrII	405842	G	T	SNV
WY124#5-24	chrIV	553509	G	T	SNV
WY124#5-24	chrIV	888768	A	T	SNV
WY124#5-25	chrXIII	228438	G	C	SNV
WY124#5-25	chrXVI	888632	A	C	SNV
WY124#5-26	chrVI	73357	G	A	SNV
WY124#5-27	chrVIII	156351	G	A	SNV
WY124#5-27	chrX	118822	G	T	SNV
WY124#5-27	chrXI	103989	A	T	SNV
WY124#5-27	chrXIV	21028	C	T	SNV
WY124#5-27	chrXV	566697	C	G	SNV
WY124#5-28	chrVII	762021	G	A	SNV
WY124#5-28	chrXIII	465280	A	G	SNV
WY124#5-28	chrXV	31805	G	C	SNV
WY124#5-30	chrIV	1055514	G	A	SNV
WY124#5-31	chrXVI	306457	A	C	SNV
WY124#5-32	chrIX	55684	G	A	SNV
WY124#5-32	chrV	561634	A	T	SNV
WY124#5-32	chrXV	1031764	C	A	SNV
WY124#5-33	chrXII	839749	C	T	SNV
WY124#5-34	chrVI	59165	A	G	SNV
WY124#5-34	chrXV	663793	G	C	SNV
WY124#5-35	chrIX	280627	G	C	SNV
WY124#5-35	chrXIII	757674	C	G	SNV
WY124#5-38	chrX	617792	T	C	SNV
WY124#5-40	chrVII	1025098	C	T	SNV
WY124#6-21	chrVIII	170776	T	C	SNV
WY124#6-22	chrVIII	357028	A	G	SNV
WY124#6-22	chrVIII	463318	C	A	SNV
WY124#6-24	chrIV	388140	G	A	SNV
WY124#6-24	chrIX	147018	A	C	SNV
WY124#6-24	chrVII	178678	C	T	SNV
WY124#6-27	chrXII	28276	G	T	SNV
WY124#6-29	chrIX	334239	T	C	SNV
WY124#6-29	chrIX	334242	T	C	SNV
WY124#6-29	chrIX	334245	C	T	SNV
WY124#6-29	chrX	29082	C	A	SNV
WY124#6-29	chrXV	195101	G	C	SNV
WY124#6-30	chrXII	778566	C	G	SNV
WY124#6-33	chrVII	700276	G	C	SNV
WY124#6-33	chrXIV	109953	C	A	SNV
WY124#6-35	chrX	282687	G	T	SNV
WY124#6-38	chrXIV	85172	A	G	SNV
WY124#6-39	chrIV	757857	T	C	SNV
WY124#6-39	chrIV	757859	A	G	SNV
WY124#6-39	chrX	167265	C	A	SNV
WY124#6-40	chrII	664327	G	A	SNV
WY124#6-40	chrVI	58792	C	T	SNV
WY124#6-40	chrXI	585814	C	A	SNV
WY124#6-41	chrXIV	426040	A	T	SNV
WY124#6-42	chrXIII	564926	G	T	SNV
WY124#6-43	chrIV	106072	C	T	SNV
WY124#6-46	chrIII	300484	C	A	SNV
WY124#6-46	chrIV	558178	T	A	SNV
WY124#6-49	chrXI	243607	C	G	SNV
WY124#5-24	chrVII	972751	TTCA	T	InDels
WY124#5-40	chrVIII	35684	GGCAGCTTCTTTGGTCAATCTTTCCTTCTTTTCAGCA	G	InDels
WY124#5-34	chrXII	419199	ATG	A	InDels
WY124#5-25	chrXIV	276419	T	TTTC	InDels
WY124#5-22	chrXVI	505821	GTGACCTTCTGCTTCACCTTCACAA	G	InDels
WY124#6-23	chrXII	585920	GA	G	InDels
WY124#6-24	chrII	115437	G	GA	InDels
WY124#6-28	chrXI	524035	A	AT	InDels
WY124#6-28	chrXVI	181192	G	GT	InDels
WY124#6-36	chrXIV	380954	G	GA	InDels
WY124#6-42	chrII	115437	G	GA	InDels
WY124#6-44	chrVII	639673	G	GA	InDels
WY124#6-44	chrXVI	425229	G	GA	InDels
WY124#6-49	chrXI	349220	TC	T	InDels
WY124#6-50	chrII	381140	G	GT	InDels
This table presents SNVs and small indels identified in RFA3-deficient strains.WY124 stands for LRFA3.

## Sheet: Dataset S2-2 LOH
Dataset S2-2. LOH events in RFA3-deficient isolates cultured on LG medium
Strain name	Chromosome	Event type	Class	Transition label	Markers flanking transitions		Coordinates of LOH window		Window size (bp)	Min CON tract (bp)	Max CON tract (bp)	CON tract size (bp)
					Left	Right	Left	Right
WY124#5-21	chrXIII	CO/BIR	a2	a	237965	239557	228761	248761	20000
WY124#5-22	chrXIII	CO/BIR	a3	a	271672	273267	262470	282470	20000
WY124#5-24	chrIV	CON/CO	d6	a	546618	551387	546618	568816	22198	16744	22198	19471
				b	558180	558895
				c	568131	568816
WY124#5-24	chrV	COM/CON	c8	a	269239	269894	269239	280459	11220	9918	11220	10569
				b	272660	273596
				c	278512	279812
				d	279812	280459
WY124#5-24	chrV	CO/BIR	a3	a	469078	470796	459937	479937	20000
WY124#5-24	chrXI	CON	b1	a	616917	617954	616917	623975	7058	4454	7058	5756
				b	622408	623975
WY124#5-24	chrXVI	CO/BIR	a4	a	607353	618453	602903	622903	20000
WY124#5-25	chrXIII	CO/BIR	a2	a	183601	190298	176950	196950	20000
WY124#5-27	chrVII	CO/BIR	a4	a	487329	487652	477490	497490	20000
WY124#5-27	chrVII	CON/CO	dx	a	580178	582435	580178	589047	8869	3652	8869	6260.5
				b	586087	589047
WY124#5-27	chrVII	CON/CO	d18	a	1037556	1037791	1037556	1038689	1133	642	1133	887.5
				b	1037791	1038433
				c	1038433	1038689
WY124#5-28	chrXIII	CON	b2	a	720527	720905	720527	725113	4586	2233	4586	3409.5
				b	723138	725113
WY124#5-29	chrIV	CO/BIR	a4	a	1242241	1242966	1.2326e+06	1.2526e+06	20000
WY124#5-29	chrXI	CON	b2	a	270588	270915	270588	272672	2084	1454	2084	1769
				b	272369	272672
WY124#5-29	chrXII	CO/BIR	a4	a	459249	490487	464868	484868	20000
WY124#5-32	chrVII	CO/BIR	a1	a	470529	471171	460850	480850	20000
WY124#5-32	chrIX	CON/CO	d13	a	415643	415811	415643	423451	7808	7243	7808	7525.5
				b	415834	416240
				c	423054	423451
WY124#5-32	chrX	CON/CO	d17	a	96194	96365	96194	129738	33544	32440	33544	32992
				b	97063	97211
				c	128805	129738
WY124#5-32	chrXIV	CO/BIR	a2	a	451545	452058	441802	461802	20000
WY124#5-33	chrIV	CO/BIR	a4	a	1111983	1142622	1.1173e+06	1.1373e+06	20000
WY124#5-34	chrXIII	CO/BIR	a2	a	257811	262051	249931	269931	20000
WY124#5-38	chrX	CON	b1	a	49768	50434	49768	51321	1553	573	1553	1063
				b	51007	51321
WY124#5-38	chrXII	CO/BIR	a3	a	450246	458989	444618	464618	20000
WY124#5-40	chrXIII	CO/BIR	a2	a	254932	255569	245250	265250	20000
WY124#6-21	chrII	CO/BIR	a4	a	664174	665139	654656	674656	20000
WY124#6-21	chrIV	CON/CO	dx	a	225458	226059	225458	268701	43243	42373	43243	42808
				b	268432	268701
WY124#6-21	chrIV	CO/BIR	a3	a	373089	373723	363406	383406	20000
WY124#6-21	chrV	CON	b2	a	116774	117013	116774	118141	1367	876	1367	1121.5
				b	117889	118141
WY124#6-21	chrVIII	CO/BIR	a4	a	498208	500211	489210	509210	20000
WY124#6-21	chrX	CON	b1	a	96194	96365	96194	97211	1017	698	1017	857.5
				b	97063	97211
WY124#6-21	chrXII	CO/BIR	a3	a	543729	545567	534648	554648	20000
WY124#6-21	chrXIV	CO/BIR	a1	a	615417	615447	605432	625432	20000
WY124#6-22	chrXII	CO/BIR	a4	a	459249	490487	464868	484868	20000
WY124#6-22	chrXII	CO/BIR	a3	a	543729	545567	534648	554648	20000
WY124#6-22	chrXV	CO/BIR	a4	a	937658	941405	929532	949532	20000
WY124#6-23	chrIV	CO/BIR	a3	a	1206187	1216180	1.20118e+06	1.22118e+06	20000
WY124#6-23	chrXII	CO/BIR	a3	a	543729	545567	534648	554648	20000
WY124#6-24	chrIV	CO/BIR	a4	a	1505951	1506008	1.49598e+06	1.51598e+06	20000
WY124#6-24	chrXII	CON/CO	d13	a	367768	382560	367768	399651	31883	17003	31883	24443
				b	399433	399563
				c	399563	399651
WY124#6-24	chrXVI	CON	b2	a	121974	122105	121974	130215	8241	6718	8241	7479.5
				b	128823	130215
WY124#6-24	chrXVI	CON	b2	a	745879	746245	745879	747480	1601	992	1601	1296.5
				b	747237	747480
WY124#6-25	chrXII	CO/BIR	a3	a	543729	545567	534648	554648	20000
WY124#6-26	chrXII	COM/CON	c30	a	134496	139755	134496	169782	35286	25714	35286	30500
				b	143539	147929
				c	147929	148549
				d	149857	155981
				e	155981	160954
				f	165469	169782
WY124#6-26	chrXII	CO/BIR	a3	a	459249	490487	464868	484868	20000
WY124#6-26	chrXVI	CON	b1	a	620420	623824	620420	629082	8662	3730	8662	6196
				b	627554	629082
WY124#6-27	chrXII	CON/CO	d14	a	95821	97429	95821	139755	43934	37067	43934	40500.5
				b	102614	103352
				c	134496	139755
WY124#6-27	chrXII	CO/BIR	a3	a	543729	545567	534648	554648	20000
WY124#6-27	chrXIV	CO/BIR	a1	a	374659	376313	365486	385486	20000
WY124#6-28	chrVII	CO/BIR	a4	a	930105	930476	920290	940290	20000
WY124#6-29	chrII	CO/BIR	a3	a	458104	458570	448337	468337	20000
WY124#6-29	chrV	CON	b1	a	111137	111209	111137	117013	5876	5565	5876	5720.5
				b	116774	117013
WY124#6-29	chrXII	CON	b1	a	148549	149857	148549	155981	7432	0	7432	3716
				b	149857	155981
WY124#6-29	chrXII	CO/BIR	a3	a	543729	545567	534648	554648	20000
WY124#6-29	chrXV	CON/CO	dx	a	142001	142587	142001	228291	86290	85153	86290	85721.5
				b	149619	149706
				c	152922	153116
				d	154310	154799
				e	163510	163567
				f	165232	166088
				g	177495	177738
				h	177738	177798
				i	177798	178021
				j	179481	179760
				k	182386	184793
				l	197943	197955
				m	197955	198213
				n	227740	228291
WY124#6-30	chrV	COM/CON	c30	a	90226	90797	90226	117013	26787	25977	26787	26382
				b	93419	93878
				c	93878	94089
				d	94534	95228
				e	99925	100074
				f	116774	117013
WY124#6-30	chrVI	CON	b2	a	151631	153323	151631	155068	3437	1714	3437	2575.5
				b	155037	155068
WY124#6-30	chrXII	CO/BIR	a1	a	100615	100682	90648.5	110648	20000
WY124#6-31	chrIII	CON	b1	a	53891	54426	53891	61358	7467	6037	7467	6752
				b	60463	61358
WY124#6-31	chrIII	CON/CO	d13	a	261775	264500	261775	272738	10963	4876	10963	7919.5
				b	264500	265430
				c	269376	272738
WY124#6-31	chrV	CON	b1	a	372742	373736	372742	396464	23722	22278	23722	23000
				b	396014	396464
WY124#6-31	chrVIII	COM/CON	c18	a	290037	297072	290037	305513	15476	7557	15476	11516.5
				b	297273	298950
				c	301054	303435
				d	303435	304320
				e	304320	304629
				f	304629	305513
WY124#6-33	chrVIII	CO/BIR	a4	a	324770	328055	316412	336412	20000
WY124#6-33	chrXII	CO/BIR	a1	a	450246	458989	444618	464618	20000
WY124#6-33	chrVII	CO/BIR	a3	a	512279	512350	502314	522314	20000
WY124#6-34	chrVIII	CON	b1	a	278268	278666	278268	279197	929	0	929	464.5
				b	278666	279197
WY124#6-35	chrIX	CON	b1	a	374334	374496	374334	401177	26843	25161	26843	26002
				b	399657	401177
WY124#6-35	chrXII	CO/BIR	a1	a	101264	101729	91496.5	111496	20000
WY124#6-35	chrXII	CO/BIR	a4	a	459249	490487	464868	484868	20000
WY124#6-36	chrVI	CON	b2	a	84102	84235	84102	89317	5215	4833	5215	5024
				b	89068	89317
WY124#6-37	chrXII	CO/BIR	a3	a	459249	490487	464868	484868	20000
WY124#6-38	chrXIII	CON/CO	d10	a	526848	529313	526848	539980	13132	3731	13132	8431.5
				b	531100	532072
				c	533044	539980
WY124#6-39	chrXII	CO/BIR	a3	a	450246	458989	444618	464618	20000
WY124#6-40	chrIII	CON	b2	a	82315	83597	82315	108225	25910	23470	25910	24690
				b	107067	108225
WY124#6-41	chrXII	CO/BIR	a1	a	450246	458989	444618	464618	20000
WY124#6-42	chrV	CO/BIR	a3	a	163290	163709	153500	173500	20000
WY124#6-42	chrXII	CON	b1	a	450246	458989	450246	490487	40241	260	40241	20250.5
				b	459249	490487
WY124#6-42	chrXVI	CO/BIR	a2	a	239629	240133	229881	249881	20000
WY124#6-43	chrXII	COM/CON	c7	a	510993	511071	510993	517747	6754	6619	6754	6686.5
				b	511071	511197
				c	517338	517690
				d	517690	517747
WY124#6-43	chrXII	CON/CO	d13	a	538387	538477	538387	545567	7180	5252	7180	6216
				b	538477	538592
				c	543729	545567
WY124#6-44	chrIV	CON	b2	a	1002467	1002837	1002467	1005656	3189	1643	3189	2416
				b	1004480	1005656
WY124#6-44	chrV	CO/BIR	a1	a	116774	117013	106894	126894	20000
WY124#6-44	chrXII	CON	b2	a	459249	490487	459249	545673	86424	55080	86424	70752
				b	545567	545673
WY124#6-44	chrXIII	CON	b1	a	671638	672421	671638	672937	1299	0	1299	649.5
				b	672421	672937
WY124#6-45	chrIX	COM/CON	c7	a	359744	360178	359744	364704	4960	4453	4960	4706.5
				b	362658	363644
				c	363854	364352
				d	364631	364704
WY124#6-45	chrIX	COM/CON	c9	a	390900	393423	390900	398583	7683	5059	7683	6371
				b	395469	395875
				c	397113	397626
				d	398482	398583
WY124#6-45	chrX	CON	b1	a	96194	96365	96194	97211	1017	698	1017	857.5
				b	97063	97211
WY124#6-48	chrVIII	CON	b1	a	463473	463665	463473	463767	294	0	294	147
				b	463665	463767
WY124#6-48	chrVIII	CON/CO	d96	a	496393	497200	496393	509232	12839	8779	12839	10809
				b	497200	497870
				c	500294	502930
				d	505979	509232
WY124#6-49	chrIX	CON	b2	a	405278	405428	405278	407301	2023	1437	2023	1730
				b	406865	407301
This table shows all LOH events observed in isolates that had subcultured for 3-6 generations on LG medium. In Column C, we used the following code: I-LOH (simple gene conversion events; interstitial LOH), T-LOH (simple terminal LOH events reflecting either crossover or break-induced replication). Columns D and E indicate the classes and breakpoints of LOH events. In Column E, each labeled transi…

## Sheet: Dataset S2-3 element enrichment
Dataset S2-3. Analysis of associations of chromosomal elements with breakpoints of RFA3-deficient isolates LOH events
Chromosome elements	Predicted no. of elements involved in whole-genome sequencing	Observed no. of elements within LOH windows	Observed no. of elements outside LOH windows	Expected no. of elements within LOH windows	Expected no. of elements outside LOH windows	P value (Excel)	Ratio of observed : expected
ARS elements (SGD)	316	49	15119	37	15131	0.0482456	1.32432
Centromeres	16	5	763	1	767	6.26484e-05	5
G4 sequences (motif1)	538	105	25719	64	25760	2.87652e-07	1.64062
Long terminal repeats (LTR)	274	19	13133	32	13120	0.0213974	0.59375
Tandem repeat regions	1122	173	53683	134	53722	0.000742767	1.29104
Replication-termination (ter) sequences	71	12	3396	8	3400	0.156812	1.5
Transposable elements (Ty)	48	6	2298	5	2299	0.65437	1.2
Regions with high levels of gamma-H2AX	629	94	30098	75	30117	0.0280447	1.25333
Regions of high G C content (2kb,0.42)	986	265	47063	118	47210	7.99367e-42	2.24576
Highly-transcribed genes	330	37	15803	39	15801	0.748475	0.948718
Regions of low G C content (2kb,0.36)	306	60	14628	36	14652	6.20408e-05	1.66667
Meiotic hotspots	136	15	6513	16	6512	0.80235	0.9375
ncRNA genes	14	6	666	1	671	5.62331e-07	6
Palindromic sequences	570	62	27298	68	27292	0.4663	0.911765
Binding sites for Rrm3p	112	22	5354	13	5363	0.0124483	1.69231
sno RNA genes	77	4	3692	9	3687	0.0951769	0.444444
tRNA genes	274	23	13129	32	13120	0.111176	0.71875
PoorNER	142	20	6796	17	6799	0.466298	1.17647
Weakly-transcribed genes	312	26	14950	37	14939	0.0701986	0.702703
Column A contains the classification of elements. Column B lists the total number of elements in the genome that are covered by SNPs used in the whole-genome sequencing analysis. Column C gives the total number of elements whose coordinates fall within LOH windows. Column D shows the number of elements located outside LOH windows, calculated as (values in column B × number of strains) – values in…

## Sheet: Dataset S2-4 Del Dup
Dataset S2-4. Genomic locations of large (>100 bp) deletion and duplication events in RFA3-deficient isolates sub-cultured on LG medium
Strain name	Chromosome	Event type	Event class	Markers flanking left transition		Markers flanking right transition
				Left	Right	Left	Right
WY124#5-22	V	InDUP	g3	431224	431836	443323	449759
WY124#5-22	XV	InDEL	h3	663812	664473	703419	710606
WY124#6-43	XV	InDEL	h3	664734	665372	703419	710606
WY124#5-31	V	TerDEL	h4	443323	449759
WY124#5-31	IX	TerDUP	g7	324390	325450
WY124#6-33	V	TerDUP	g8	443323	449759
WY124#6-33	XV	TerDEL	h4	989365	992008
WY124#6-40	III	TerDEL	h4	181211	181524
This table describes large-scale amplifications and deletions in RFA3-deficient, where I-DEL, I-DUP, T-DEL, and T-DUP denote interstitial deletions, interstitial duplications, terminal deletions, and terminal duplications, respectively.

## Sheet: Dataset S2-5 Aneuploidy
Dataset S2-5. Aneuploidy events in RFA3-deficient isolates sub-cultured on LG medium
Strain name	Chromosome	Event type
WY124#5-21	III	MONO
WY124#5-21	IV	UPD
WY124#5-22	III	MONO
WY124#5-22	IV	TRI
WY124#5-22	IX	MONO
WY124#5-22	XIII	UPD
WY124#5-23	III	MONO
WY124#5-23	XII	MONO
WY124#5-23	XIII	MONO
WY124#5-25	II	TRI
WY124#5-25	III	UPD
WY124#5-25	IV	TRI
WY124#5-25	V	TRI
WY124#5-25	VII	TRI
WY124#5-25	IX	TRI
WY124#5-25	X	TRI
WY124#5-25	XII	TRI
WY124#5-25	XIII	UPD
WY124#5-25	XIV	TRI
WY124#5-25	XVI	TRI
WY124#5-26	III	MONO
WY124#5-26	XII	MONO
WY124#5-26	XIII	UPD
WY124#5-27	III	MONO
WY124#5-27	IV	TRI
WY124#5-27	VI	TRI
WY124#5-27	IX	TRI
WY124#5-27	X	TRI
WY124#5-27	XII	TRI
WY124#5-27	XIII	MONO
WY124#5-27	XIV	TRI
WY124#5-27	XV	TRI
WY124#5-28	I	MONO
WY124#5-28	III	MONO
WY124#5-28	XIII	UPD
WY124#5-29	III	MONO
WY124#5-29	XIII	UPD
WY124#5-29	XIV	MONO
WY124#5-30	III	MONO
WY124#5-30	XIII	UPD
WY124#5-30	XIV	UPD
WY124#5-31	III	MONO
WY124#5-31	XIII	UPD
WY124#5-32	I	TRI
WY124#5-32	III	MONO
WY124#5-32	IV	UPD
WY124#5-32	V	TRI
WY124#5-32	VI	TRI
WY124#5-32	VII	TRI
WY124#5-32	VIII	TRI
WY124#5-32	XIII	UPD
WY124#5-32	XIV	TRI
WY124#5-33	III	MONO
WY124#5-33	XIII	UPD
WY124#5-34	III	MONO
WY124#5-34	V	MONO
WY124#5-35	III	MONO
WY124#5-35	IV	TRI
WY124#5-35	VIII	TRI
WY124#5-35	IX	UPD
WY124#5-35	X	MONO
WY124#5-35	XIII	UPD
WY124#5-35	XIV	TRI
WY124#5-35	XV	TRI
WY124#5-38	III	MONO
WY124#5-38	XIII	UPD
WY124#5-39	III	MONO
WY124#5-39	XIII	UPD
WY124#5-40	I	UPD
WY124#5-40	II	TRI
WY124#5-40	III	MONO
WY124#5-40	VI	UPD
WY124#5-40	VII	UPD
WY124#5-40	XI	TRI
WY124#5-40	XIII	UPD
WY124#5-40	XIV	UPD
WY124#5-40	XV	UPD
WY124#6-21	XII	TRI
WY124#6-22	XII	TRI
WY124#6-23	IX	MONO
WY124#6-23	XII	TRI
WY124#6-24	IX	MONO
WY124#6-25	XII	TRI
WY124#6-26	XII	TRI
WY124#6-27	IX	MONO
WY124#6-28	XII	TRI
WY124#6-29	XII	TRI
WY124#6-31	IX	MONO
WY124#6-37	XII	TRI
WY124#6-39	XII	TRI
WY124#6-43	XII	TRI
WY124#6-44	XII	TRI
This table enumerates aneuploidy events in RFA3-deficient isolates, where MONO, TRI, TETRA, and UPD represent monosomy, trisomy, tetrasomy, and uniparental disomy, respectively.
