# Supplementary material for: Genomic Instability and Adaptive Evolution Induced by RFA Insufficiency in Saccharomyces cerevisiae
Source: Curr Issues Mol Biol. 2026 Jan 30;48(2):158. doi: 10.3390/cimb48020158 (PMC12939431; doi:10.3390/cimb48020158)
Supplement: Supplementary file 1 [file cimb-48-00158-s001.zip › Dataset S3.xlsx]

## Sheet: Dataset S3-1 APOBEC-SNVs
Dataset S3-1. APOBECA3B-induecd Single-base mutations in RFA-deficient isolates sub-cultured on LG medium
Isolate	Chromosome	Position	Reference	Mutation
WY105124#1-11	chrXI	3507	C	T
WY105124#1-11	chrXI	4440	G	A
WY105124#1-19	chrXI	4678	G	A
WY105124#1-6	chrI	4761	G	A
WY105124#1-15	chrI	4811	G	A
WY105123#1-7	chrXI	5532	C	T
WY105124#1-11	chrXI	5532	C	T
WY105123#1-3	chrI	5824	C	T
WY105124#1-2	chrXI	5958	C	T
WY105123#1-20	chrIV	6052	G	A
WY105124#1-16	chrV	7061	G	A
WY105124#1-9	chrXI	7519	G	A
WY105124#1-13	chrV	7827	G	A
WY105123#1-2	chrIV	7936	G	A
WY105123#1-6	chrIV	7966	G	A
WY105124#1-20	chrXI	8419	C	T
WY105123#1-15	chrXI	8600	G	A
WY105124#1-10	chrIV	8698	G	A
WY105124#1-20	chrXI	8698	C	T
WY105124#1-7	chrIV	8698	G	A
WY105124#1-6	chrI	8704	G	A
WY105124#1-18	chrI	8897	G	A
WY105124#1-14	chrXIII	9905	G	A
WY105123#1-20	chrV	9919	G	A
WY105124#1-20	chrXI	9949	G	A
WY105123#1-17	chrIV	9960	G	A
WY105123#1-5	chrIV	10063	G	A
WY105123#1-2	chrII	10110	C	T
WY105124#1-20	chrVII	10130	C	T
WY105123#1-17	chrII	10161	C	T
WY105123#1-7	chrVII	10466	C	T
WY105123#1-7	chrVII	10496	C	T
WY105124#1-17	chrII	10821	C	T
WY105124#1-9	chrV	10825	C	T
WY105124#1-9	chrIV	10851	C	T
WY105123#1-8	chrXIII	10852	G	A
WY105123#1-13	chrXIII	10872	C	T
WY105123#1-14	chrXIII	10872	C	T
WY105123#1-17	chrII	10914	C	T
WY105123#1-9	chrVII	10923	G	A
WY105124#1-11	chrII	11140	C	T
WY105124#1-6	chrI	11553	G	A
WY105123#1-16	chrXI	11565	C	T
WY105124#1-11	chrIV	11705	C	T
WY105123#1-9	chrIV	11744	G	A
WY105124#1-3	chrXIII	11799	G	A
WY105124#1-14	chrII	11860	C	T
WY105123#1-8	chrV	11894	C	T
WY105124#1-10	chrXI	11959	C	T
WY105124#1-7	chrXI	11959	C	T
WY105124#1-2	chrI	12003	G	A
WY105123#1-1	chrVII	12046	C	T
WY105123#1-4	chrXIII	12047	G	A
WY105124#1-11	chrXIII	12133	C	T
WY105123#1-13	chrIV	12167	G	A
WY105123#1-14	chrIV	12167	G	A
WY105124#1-14	chrXIII	12179	C	T
WY105124#1-16	chrVII	12197	G	A
WY105124#1-9	chrVII	12197	G	A
WY105123#1-1	chrIV	12473	G	A
WY105124#1-11	chrI	12566	C	T
WY105124#1-11	chrI	12570	C	T
WY105124#1-15	chrII	12616	G	A
WY105124#1-5	chrV	12735	G	A
WY105124#1-11	chrI	12800	G	A
WY105124#1-11	chrI	12835	G	A
WY105124#1-14	chrI	12850	G	A
WY105123#1-7	chrXIII	12970	C	T
WY105123#1-17	chrI	12982	G	A
WY105124#1-6	chrI	13008	G	A
WY105123#1-3	chrI	13053	G	A
WY105123#1-20	chrV	13056	C	T
WY105124#1-4	chrI	13088	G	A
WY105123#1-3	chrV	13107	G	A
WY105124#1-12	chrVIII	13270	G	A
WY105124#1-14	chrXIII	13421	G	A
WY105124#1-12	chrVIII	13429	G	A
WY105124#1-13	chrXIII	13483	C	T
WY105123#1-5	chrI	13498	G	A
WY105124#1-11	chrXIII	13513	C	T
WY105124#1-20	chrV	13562	G	A
WY105124#1-2	chrV	13572	C	T
WY105124#1-5	chrV	13572	C	T
WY105123#1-20	chrXI	13595	G	A
WY105124#1-18	chrI	13684	G	A
WY105123#1-4	chrI	14020	G	A
WY105124#1-5	chrV	14058	G	A
WY105124#1-6	chrXIII	14225	G	A
WY105123#1-15	chrI	14306	G	A
WY105123#1-5	chrI	14306	G	A
WY105123#1-17	chrVII	14326	C	T
WY105124#1-3	chrIV	14351	G	A
WY105123#1-20	chrXIII	14419	G	A
WY105123#1-18	chrII	14439	G	A
WY105124#1-15	chrIV	14484	G	A
WY105123#1-17	chrXIII	14588	C	T
WY105124#1-5	chrVII	14626	G	A
WY105124#1-12	chrXV	14629	C	T
WY105124#1-15	chrXI	14757	G	A
WY105124#1-20	chrXI	14893	G	A
WY105124#1-2	chrXIII	14956	C	T
WY105124#1-5	chrXIII	14956	C	T
WY105124#1-11	chrXV	14977	G	A
WY105124#1-11	chrI	15037	G	A
WY105124#1-17	chrVII	15068	G	A
WY105124#1-20	chrI	15150	C	T
WY105124#1-4	chrI	15176	G	A
WY105124#1-5	chrV	15277	C	T
WY105123#1-20	chrXI	15278	G	A
WY105124#1-20	chrI	15376	G	A
WY105124#1-9	chrXIII	15431	G	A
WY105124#1-6	chrV	15505	C	T
WY105123#1-5	chrII	15667	G	A
WY105124#1-11	chrXV	15708	C	T
WY105124#1-2	chrII	15730	G	A
WY105123#1-15	chrXV	15751	G	A
WY105123#1-17	chrV	15763	C	T
WY105123#1-4	chrVII	15798	G	A
WY105123#1-20	chrXI	15846	G	A
WY105124#1-3	chrV	15871	G	A
WY105124#1-11	chrVIII	15918	G	A
WY105124#1-15	chrVIII	15918	G	A
WY105124#1-20	chrV	15950	C	T
WY105124#1-16	chrII	16092	C	T
WY105124#1-9	chrII	16092	C	T
WY105124#1-18	chrII	16133	G	A
WY105124#1-3	chrV	16172	G	A
WY105123#1-3	chrIII	16445	G	A
WY105123#1-4	chrIII	16457	G	A
WY105123#1-4	chrVIII	16465	C	T
WY105124#1-3	chrV	16726	C	T
WY105124#1-13	chrXIII	16757	C	T
WY105124#1-6	chrXIII	16757	C	T
WY105123#1-13	chrI	16763	C	T
WY105124#1-13	chrXI	16765	G	A
WY105124#1-11	chrI	16849	G	A
WY105124#1-13	chrIII	16909	C	T
WY105124#1-3	chrIII	17150	G	A
WY105124#1-13	chrXIII	17233	C	T
WY105124#1-13	chrXI	17299	G	A
WY105124#1-13	chrV	17377	G	A
WY105123#1-14	chrII	17390	C	T
WY105124#1-20	chrI	17393	C	T
WY105123#1-20	chrXV	17481	C	T
WY105124#1-6	chrV	17647	G	A
WY105123#1-20	chrXV	17673	G	A
WY105124#1-12	chrVIII	17739	G	A
WY105123#1-17	chrII	17755	C	T
WY105123#1-1	chrVII	17856	G	A
WY105124#1-16	chrXIII	17895	G	A
WY105124#1-11	chrIII	17986	G	A
WY105124#1-11	chrII	17989	C	T
WY105124#1-14	chrIII	18004	G	A
WY105124#1-18	chrXV	18130	G	A
WY105124#1-18	chrXV	18139	G	A
WY105124#1-14	chrXI	18240	G	A
WY105123#1-2	chrII	18296	C	T
WY105124#1-20	chrXIII	18307	C	T
WY105123#1-6	chrII	18344	G	A
WY105123#1-8	chrXIV	18442	G	A
WY105123#1-15	chrIII	18451	G	A
WY105124#1-15	chrV	18651	G	A
WY105123#1-18	chrXIII	18690	G	A
WY105124#1-4	chrVII	18716	C	T
WY105123#1-5	chrXIV	18720	C	T
WY105124#1-12	chrVIII	18833	G	A
WY105124#1-7	chrII	18844	G	A
WY105124#1-14	chrI	18874	G	A
WY105124#1-17	chrXV	18896	C	T
WY105124#1-14	chrXV	18901	C	T
WY105124#1-18	chrV	18963	G	A
WY105123#1-20	chrIV	19033	G	A
WY105124#1-14	chrXIV	19043	G	A
WY105123#1-18	chrIII	19083	G	A
WY105123#1-20	chrXV	19165	C	T
WY105124#1-13	chrXIII	19254	C	T
WY105124#1-4	chrI	19272	C	T
WY105124#1-14	chrXIII	19281	C	T
WY105123#1-20	chrXIV	19303	C	T
WY105124#1-12	chrVIII	19352	G	A
WY105124#1-16	chrXIII	19353	C	T
WY105124#1-9	chrXIII	19353	C	T
WY105124#1-3	chrVIII	19463	G	A
WY105123#1-20	chrXII	19465	C	T
WY105123#1-20	chrXII	19472	C	T
WY105123#1-1	chrV	19481	G	A
WY105123#1-4	chrIII	19694	C	T
WY105124#1-11	chrXII	19723	C	T
WY105124#1-12	chrIV	19728	G	A
WY105123#1-4	chrII	19784	C	T
WY105123#1-3	chrXI	19808	C	T
WY105124#1-20	chrIII	19880	C	T
WY105123#1-20	chrIV	19899	C	T
WY105123#1-20	chrVII	19934	C	T
WY105124#1-12	chrIII	19953	G	A
WY105124#1-15	chrIV	19970	C	T
WY105124#1-12	chrVIII	20099	G	A
WY105123#1-1	chrVIII	20152	G	A
WY105123#1-3	chrXV	20199	G	A
WY105124#1-2	chrII	20247	C	T
WY105123#1-17	chrXIV	20389	C	T
WY105123#1-6	chrV	20429	G	A
WY105124#1-9	chrI	20490	G	A
WY105123#1-2	chrXIV	20572	C	T
WY105123#1-3	chrV	20693	G	A
WY105123#1-7	chrXVI	20739	G	A
WY105123#1-9	chrXVI	20739	G	A
WY105124#1-11	chrXI	20746	G	A
WY105123#1-5	chrIII	20858	C	T
WY105124#1-12	chrXI	20895	G	A
WY105124#1-4	chrVII	20896	C	T
WY105124#1-10	chrXII	20902	G	A
WY105124#1-5	chrVII	20902	C	T
WY105123#1-20	chrVII	20904	C	T
WY105123#1-4	chrVII	20904	C	T
WY105123#1-7	chrVII	20907	C	T
WY105123#1-9	chrVII	20909	C	T
WY105123#1-2	chrIII	20944	G	A
WY105124#1-17	chrIV	20950	C	T
WY105124#1-18	chrXII	20971	G	A
WY105123#1-4	chrVIII	21057	G	A
WY105124#1-12	chrVIII	21057	G	A
WY105124#1-18	chrVIII	21192	G	A
WY105124#1-3	chrXI	21193	C	T
WY105123#1-20	chrXVI	21200	G	A
WY105123#1-13	chrVII	21235	C	T
WY105123#1-14	chrVII	21235	C	T
WY105123#1-20	chrVIII	21236	G	A
WY105123#1-1	chrV	21272	G	A
WY105123#1-19	chrII	21273	C	T
WY105124#1-12	chrVIII	21280	G	A
WY105124#1-6	chrII	21330	G	A
WY105123#1-2	chrV	21361	G	A
WY105123#1-13	chrVIII	21370	C	T
WY105123#1-14	chrVIII	21370	C	T
WY105123#1-20	chrVIII	21498	G	A
WY105123#1-20	chrV	21570	C	T
WY105123#1-20	chrV	21573	C	T
WY105123#1-20	chrV	21585	C	T
WY105124#1-15	chrVIII	21748	G	A
WY105124#1-5	chrXV	21748	C	T
WY105123#1-6	chrXV	21774	G	A
WY105124#1-11	chrV	21798	G	A
WY105124#1-13	chrV	21816	G	A
WY105123#1-3	chrIV	21849	C	T
WY105124#1-2	chrI	21968	G	A
WY105124#1-5	chrI	21968	G	A
WY105124#1-6	chrIV	21981	C	T
WY105124#1-2	chrXI	22033	C	T
WY105124#1-6	chrXI	22117	C	T
WY105123#1-15	chrXI	22137	G	A
WY105123#1-9	chrXI	22138	G	A
WY105124#1-17	chrXI	22151	C	T
WY105123#1-20	chrXI	22155	C	T
WY105123#1-16	chrXI	22157	C	T
WY105124#1-12	chrXI	22166	C	T
WY105124#1-11	chrXI	22191	C	T
WY105124#1-20	chrXIII	22231	G	A
WY105124#1-12	chrIII	22252	G	A
WY105124#1-20	chrXIII	22258	G	A
WY105124#1-14	chrXVI	22317	G	A
WY105124#1-2	chrXIII	22334	C	T
WY105124#1-5	chrXV	22432	G	A
WY105124#1-15	chrV	22484	G	A
WY105124#1-15	chrXVI	22486	C	T
WY105124#1-10	chrXV	22513	C	T
WY105124#1-7	chrXV	22513	C	T
WY105123#1-18	chrVIII	22537	G	A
WY105124#1-5	chrIV	22557	G	A
WY105123#1-18	chrIV	22558	G	A
WY105123#1-20	chrXII	22704	G	A
WY105123#1-5	chrV	22731	C	T
WY105124#1-20	chrIV	22774	G	A
WY105124#1-20	chrXVI	22843	C	T
WY105123#1-15	chrXIV	22920	C	T
WY105124#1-15	chrXII	22938	C	T
WY105124#1-19	chrIII	23077	G	A
WY105124#1-2	chrXVI	23148	C	T
WY105124#1-19	chrXV	23197	C	T
WY105124#1-10	chrIII	23264	G	A
WY105123#1-20	chrIII	23283	G	A
WY105123#1-2	chrXIII	23343	G	A
WY105124#1-20	chrXV	23417	G	A
WY105124#1-3	chrXIV	23455	G	A
WY105123#1-3	chrXVI	23486	G	A
WY105123#1-16	chrIII	23526	G	A
WY105123#1-20	chrVII	23553	C	T
WY105123#1-18	chrV	23611	G	A
WY105124#1-12	chrVIII	23636	G	A
WY105123#1-6	chrVII	23746	C	T
WY105123#1-3	chrIII	23747	G	A
WY105123#1-3	chrXI	23766	G	A
WY105123#1-18	chrIII	23803	G	A
WY105124#1-17	chrII	23821	G	A
WY105124#1-14	chrXIII	23917	C	T
WY105124#1-16	chrXII	23929	G	A
WY105124#1-2	chrXVI	23948	G	A
WY105124#1-11	chrXI	23984	C	T
WY105124#1-14	chrXIII	24003	C	T
WY105123#1-20	chrXI	24009	G	A
WY105124#1-3	chrXI	24037	G	A
WY105123#1-18	chrXIV	24108	C	T
WY105124#1-20	chrXIV	24108	C	T
WY105124#1-20	chrXIV	24110	C	T
WY105123#1-17	chrVIII	24151	C	T
WY105124#1-6	chrXII	24168	G	A
WY105123#1-5	chrIII	24194	C	T
WY105123#1-20	chrXIII	24217	G	A
WY105123#1-3	chrVIII	24294	G	A
WY105123#1-17	chrXII	24315	G	A
WY105123#1-15	chrVIII	24372	G	A
WY105124#1-9	chrVII	24399	C	T
WY105123#1-18	chrIV	24410	G	A
WY105123#1-20	chrIII	24552	C	T
WY105124#1-11	chrIV	24590	G	A
WY105124#1-18	chrXV	24782	C	T
WY105123#1-3	chrIV	24820	G	A
WY105124#1-5	chrIII	24933	G	A
WY105124#1-20	chrII	24961	C	T
WY105124#1-6	chrVII	24991	G	A
WY105124#1-6	chrXI	24997	C	T
WY105123#1-16	chrVIII	25037	G	A
WY105124#1-15	chrXIV	25137	G	A
WY105124#1-15	chrIX	25238	G	A
WY105123#1-20	chrIV	25302	C	T
WY105123#1-20	chrVIII	25325	G	A
WY105123#1-15	chrXIII	25410	G	A
WY105124#1-9	chrVII	25565	G	A
WY105123#1-17	chrXIV	25815	G	A
WY105123#1-4	chrVII	25837	C	T
WY105123#1-20	chrVII	25840	C	T
WY105124#1-15	chrXIII	25843	G	A
WY105123#1-3	chrXIII	25846	C	T
WY105123#1-5	chrXIII	25885	G	A
WY105124#1-19	chrII	25893	G	A
WY105123#1-20	chrIV	25939	G	A
WY105124#1-11	chrX	25940	G	A
WY105124#1-16	chrVIII	25994	G	A
WY105124#1-20	chrVIII	25994	G	A
WY105124#1-5	chrXIII	26035	C	T
WY105123#1-13	chrVIII	26085	G	A
WY105124#1-14	chrV	26114	G	A
WY105124#1-17	chrV	26114	G	A
WY105124#1-7	chrIX	26203	C	T
WY105124#1-16	chrXV	26258	C	T
WY105124#1-17	chrX	26288	C	T
WY105124#1-5	chrVIII	26384	G	A
WY105123#1-6	chrXVI	26428	C	T
WY105124#1-17	chrX	26447	C	T
WY105124#1-9	chrXI	26480	G	A
WY105124#1-3	chrV	26505	C	T
WY105124#1-13	chrXI	26529	G	A
WY105124#1-9	chrXI	26529	G	A
WY105124#1-5	chrVIII	26537	G	A
WY105124#1-12	chrII	26582	G	A
WY105124#1-20	chrXV	26651	C	T
WY105124#1-17	chrXV	26754	C	T
WY105124#1-5	chrXV	26754	C	T
WY105123#1-4	chrXII	26757	C	T
WY105124#1-14	chrIII	26871	G	A
WY105124#1-20	chrXIII	26988	C	T
WY105123#1-3	chrV	27034	G	A
WY105124#1-2	chrV	27038	C	T
WY105124#1-18	chrII	27087	G	A
WY105123#1-17	chrVI	27174	G	A
WY105124#1-4	chrV	27247	C	T
WY105124#1-6	chrXV	27301	G	A
WY105124#1-18	chrIV	27348	G	A
WY105123#1-4	chrVI	27358	G	A
WY105124#1-15	chrXIII	27358	G	A
WY105123#1-5	chrXV	27369	C	T
WY105123#1-2	chrIV	27403	G	A
WY105124#1-17	chrIII	27504	G	A
WY105123#1-20	chrXIII	27508	G	A
WY105124#1-14	chrXI	27537	G	A
WY105123#1-15	chrXII	27558	C	T
WY105124#1-2	chrV	27588	G	A
WY105124#1-5	chrV	27588	G	A
WY105123#1-1	chrV	27591	G	A
WY105124#1-11	chrV	27591	G	A
WY105124#1-11	chrXIII	27593	G	A
WY105123#1-4	chrVII	27602	C	T
WY105123#1-3	chrIII	27646	G	A
WY105123#1-2	chrVII	27667	C	T
WY105124#1-15	chrV	27699	G	A
WY105123#1-20	chrV	27755	C	T
WY105123#1-14	chrXV	27766	G	A
WY105123#1-13	chrXVI	27777	G	A
WY105123#1-14	chrXVI	27777	G	A
WY105124#1-2	chrIX	27814	C	T
WY105124#1-12	chrV	27950	G	A
WY105124#1-15	chrXI	28055	G	A
WY105123#1-18	chrV	28079	C	T
WY105123#1-6	chrV	28079	C	T
WY105124#1-15	chrVII	28105	G	A
WY105124#1-14	chrV	28138	G	A
WY105123#1-5	chrXIII	28174	G	A
WY105123#1-13	chrII	28361	G	A
WY105123#1-14	chrII	28361	G	A
WY105123#1-14	chrXV	28373	G	A
WY105123#1-20	chrXIV	28385	C	T
WY105123#1-20	chrXV	28385	G	A
WY105123#1-15	chrXV	28503	G	A
WY105123#1-18	chrXIV	28520	G	A
WY105123#1-13	chrIII	28634	G	A
WY105123#1-14	chrIII	28634	G	A
WY105123#1-3	chrXIV	28693	G	A
WY105124#1-18	chrXIV	28700	G	A
WY105123#1-13	chrXVI	28765	G	A
WY105123#1-14	chrXVI	28765	G	A
WY105124#1-10	chrIV	28769	G	A
WY105124#1-18	chrIV	28769	G	A
WY105124#1-17	chrVII	28783	G	A
WY105124#1-6	chrI	28787	C	T
WY105124#1-15	chrXI	28855	G	A
WY105124#1-16	chrII	28969	G	A
WY105124#1-9	chrII	28969	G	A
WY105124#1-6	chrIX	28987	G	A
WY105123#1-2	chrXII	29010	C	T
WY105124#1-15	chrXII	29010	C	T
WY105123#1-17	chrII	29026	C	T
WY105124#1-20	chrVII	29098	C	T
WY105124#1-12	chrVIII	29172	G	A
WY105124#1-12	chrVIII	29183	G	A
WY105124#1-18	chrV	29220	G	A
WY105124#1-5	chrIII	29240	G	A
WY105123#1-18	chrX	29263	G	A
WY105124#1-20	chrXIII	29289	G	A
WY105123#1-20	chrVI	29316	G	A
WY105123#1-15	chrI	29322	G	A
WY105124#1-18	chrXV	29335	C	T
WY105123#1-4	chrII	29376	G	A
WY105124#1-3	chrI	29391	G	A
WY105123#1-7	chrIX	29392	G	A
WY105124#1-12	chrIX	29392	G	A
WY105123#1-4	chrV	29445	G	A
WY105124#1-15	chrXV	29489	G	A
WY105124#1-20	chrXV	29582	G	A
WY105123#1-2	chrXV	29601	G	A
WY105123#1-13	chrV	29674	G	A
WY105123#1-14	chrV	29674	G	A
WY105124#1-17	chrIII	29692	G	A
WY105123#1-2	chrXV	29724	G	A
WY105123#1-20	chrX	29750	C	T
WY105123#1-2	chrXII	29764	G	A
WY105124#1-13	chrVIII	29783	G	A
WY105123#1-20	chrXVI	29827	G	A
WY105124#1-12	chrXII	29845	G	A
WY105124#1-7	chrVII	29889	C	T
WY105123#1-19	chrI	29975	C	T
WY105124#1-12	chrXV	30014	G	A
WY105124#1-15	chrV	30052	G	A
WY105124#1-20	chrIX	30179	C	T
WY105123#1-4	chrVIII	30243	G	A
WY105124#1-7	chrX	30394	G	A
WY105123#1-2	chrXVI	30413	G	A
WY105124#1-19	chrXVI	30418	G	A
WY105124#1-12	chrXVI	30452	G	A
WY105124#1-13	chrXI	30472	G	A
WY105123#1-17	chrXIII	30473	C	T
WY105123#1-6	chrXV	30483	G	A
WY105124#1-12	chrVIII	30513	G	A
WY105124#1-4	chrXIII	30525	G	A
WY105124#1-14	chrXIII	30534	C	T
WY105124#1-18	chrVI	30552	G	A
WY105124#1-6	chrXV	30569	G	A
WY105123#1-3	chrXV	30587	G	A
WY105124#1-18	chrXI	30589	G	A
WY105124#1-20	chrVI	30699	C	T
WY105124#1-12	chrXV	30723	G	A
WY105123#1-5	chrXV	30726	G	A
WY105124#1-16	chrV	30741	C	T
WY105124#1-17	chrXVI	30829	G	A
WY105123#1-3	chrXV	30840	G	A
WY105124#1-16	chrI	30859	C	T
WY105124#1-9	chrI	30859	C	T
WY105123#1-6	chrXI	30874	G	A
WY105124#1-3	chrVIII	30918	G	A
WY105124#1-17	chrI	30952	C	T
WY105123#1-17	chrVII	31003	G	A
WY105123#1-17	chrXV	31044	G	A
WY105123#1-3	chrXIII	31085	G	A
WY105123#1-1	chrI	31089	C	T
WY105124#1-2	chrXV	31089	G	A
WY105124#1-20	chrXV	31128	G	A
WY105123#1-17	chrI	31154	G	A
WY105124#1-16	chrXV	31233	G	A
WY105123#1-2	chrIV	31260	G	A
WY105123#1-15	chrXV	31269	G	A
WY105124#1-15	chrI	31277	G	A
WY105124#1-12	chrVIII	31288	G	A
WY105123#1-16	chrI	31301	C	T
WY105123#1-17	chrI	31301	C	T
WY105124#1-10	chrI	31306	C	T
WY105124#1-4	chrI	31356	G	A
WY105124#1-20	chrXIII	31381	G	A
WY105124#1-6	chrXV	31392	G	A
WY105123#1-18	chrV	31403	G	A
WY105123#1-20	chrIV	31405	G	A
WY105124#1-6	chrXV	31416	G	A
WY105123#1-3	chrXV	31431	G	A
WY105123#1-17	chrI	31457	C	T
WY105123#1-3	chrV	31584	G	A
WY105124#1-2	chrXII	31591	G	A
WY105123#1-18	chrI	31603	G	A
WY105123#1-17	chrVII	31634	C	T
WY105123#1-15	chrXV	31636	G	A
WY105123#1-13	chrXV	31647	G	A
WY105123#1-14	chrXV	31647	G	A
WY105124#1-15	chrXII	31660	G	A
WY105124#1-2	chrXV	31695	G	A
WY105124#1-2	chrXV	31703	G	A
WY105124#1-5	chrXV	31703	G	A
WY105123#1-9	chrXV	31713	C	T
WY105123#1-16	chrVII	31754	C	T
WY105123#1-20	chrXIV	31786	G	A
WY105124#1-11	chrVII	31792	G	A
WY105124#1-17	chrXI	31830	G	A
WY105123#1-15	chrXIV	31865	C	T
WY105124#1-2	chrV	31937	G	A
WY105123#1-20	chrVI	31978	C	T
WY105124#1-14	chrVII	31982	G	A
WY105124#1-17	chrV	32016	G	A
WY105124#1-14	chrVII	32018	G	A
WY105123#1-18	chrXIII	32071	G	A
WY105124#1-13	chrIV	32071	C	T
WY105124#1-19	chrIV	32114	C	T
WY105124#1-9	chrIV	32114	C	T
WY105123#1-15	chrIII	32157	G	A
WY105124#1-5	chrX	32243	G	A
WY105123#1-6	chrX	32346	G	A
WY105124#1-3	chrV	32361	G	A
WY105124#1-11	chrIX	32362	C	T
WY105124#1-13	chrX	32472	G	A
WY105123#1-6	chrIX	32506	C	T
WY105124#1-10	chrIII	32560	G	A
WY105124#1-9	chrI	32578	G	A
WY105123#1-3	chrIII	32628	G	A
WY105123#1-3	chrVIII	32733	G	A
WY105124#1-15	chrI	32751	G	A
WY105124#1-12	chrVIII	32778	G	A
WY105124#1-12	chrXV	32799	C	T
WY105124#1-6	chrVIII	32890	G	A
WY105123#1-6	chrIII	32902	G	A
WY105124#1-11	chrX	32907	G	A
WY105123#1-15	chrIII	32925	G	A
WY105123#1-5	chrIII	32925	G	A
WY105124#1-13	chrVIII	33011	C	T
WY105123#1-5	chrIII	33012	G	A
WY105123#1-5	chrIII	33028	G	A
WY105123#1-20	chrVIII	33032	G	A
WY105124#1-14	chrXV	33042	G	A
WY105124#1-17	chrIX	33152	G	A
WY105123#1-3	chrIX	33175	G	A
WY105124#1-20	chrX	33226	C	T
WY105123#1-2	chrXVI	33230	G	A
WY105124#1-12	chrVI	33321	C	T
WY105123#1-18	chrXIII	33400	C	T
WY105124#1-2	chrV	33543	G	A
WY105123#1-3	chrVII	33562	C	T
WY105124#1-19	chrXV	33586	G	A
WY105124#1-3	chrX	33589	G	A
WY105123#1-20	chrIV	33590	G	A
WY105124#1-14	chrX	33591	G	A
WY105124#1-20	chrXV	33629	G	A
WY105123#1-7	chrX	33633	G	A
WY105123#1-15	chrIII	33800	C	T
WY105123#1-5	chrIV	33892	G	A
WY105123#1-3	chrXI	34007	C	T
WY105124#1-11	chrI	34008	C	T
WY105123#1-20	chrIV	34147	C	T
WY105124#1-3	chrIX	34198	C	T
WY105123#1-17	chrXIII	34247	C	T
WY105124#1-20	chrXIII	34247	C	T
WY105124#1-15	chrXIV	34251	C	T
WY105124#1-2	chrV	34311	G	A
WY105124#1-2	chrV	34514	G	A
WY105124#1-12	chrI	34557	C	T
WY105124#1-12	chrXV	34605	G	A
WY105123#1-16	chrVI	34615	G	A
WY105124#1-16	chrI	34630	G	A
WY105123#1-20	chrXIV	34643	G	A
WY105123#1-4	chrIII	34652	G	A
WY105123#1-16	chrVI	34672	C	T
WY105123#1-4	chrVI	34723	C	T
WY105124#1-2	chrV	34761	G	A
WY105124#1-19	chrV	34773	C	T
WY105124#1-12	chrXV	34834	G	A
WY105124#1-20	chrIX	34887	C	T
WY105123#1-15	chrVIII	34912	G	A
WY105123#1-15	chrXIII	34947	C	T
WY105123#1-5	chrXIII	34947	C	T
WY105124#1-12	chrV	34953	G	A
WY105123#1-17	chrIII	35048	C	T
WY105123#1-20	chrI	35062	G	A
WY105124#1-19	chrVI	35070	G	A
WY105124#1-9	chrXVI	35077	C	T
WY105124#1-20	chrXI	35106	G	A
WY105123#1-17	chrVI	35154	G	A
WY105124#1-2	chrV	35159	G	A
WY105124#1-18	chrIV	35271	G	A
WY105124#1-3	chrVII	35272	C	T
WY105124#1-2	chrXII	35276	C	T
WY105124#1-2	chrXV	35333	G	A
WY105124#1-15	chrX	35344	G	A
WY105124#1-12	chrVII	35374	C	T
WY105124#1-16	chrIV	35388	C	T
WY105124#1-11	chrXI	35389	G	A
WY105123#1-17	chrXVI	35420	G	A
WY105123#1-9	chrIII	35468	G	A
WY105123#1-19	chrIV	35478	G	A
WY105124#1-9	chrXII	35508	C	T
WY105124#1-13	chrVII	35547	C	T
WY105123#1-20	chrVI	35613	C	T
WY105124#1-5	chrXIII	35626	C	T
WY105124#1-9	chrI	35641	G	A
WY105124#1-16	chrXVI	35692	G	A
WY105124#1-20	chrXV	35784	C	T
WY105123#1-18	chrIII	35796	C	T
WY105124#1-5	chrVI	35829	G	A
WY105123#1-4	chrX	35877	G	A
WY105124#1-17	chrXII	35887	G	A
WY105124#1-2	chrV	35946	G	A
WY105124#1-17	chrXV	35981	G	A
WY105123#1-3	chrIII	35985	G	A
WY105123#1-18	chrVIII	35990	G	A
WY105123#1-20	chrXI	36013	G	A
WY105124#1-14	chrVIII	36029	G	A
WY105124#1-14	chrXIII	36052	C	T
WY105124#1-19	chrV	36207	G	A
WY105123#1-17	chrX	36391	G	A
WY105124#1-15	chrI	36397	G	A
WY105124#1-11	chrII	36443	C	T
WY105124#1-7	chrII	36447	C	T
WY105123#1-4	chrIV	36452	G	A
WY105124#1-5	chrII	36452	C	T
WY105123#1-4	chrIV	36460	G	A
WY105124#1-13	chrII	36471	C	T
WY105124#1-15	chrVI	36478	G	A
WY105124#1-12	chrII	36485	C	T
WY105123#1-16	chrIX	36500	G	A
WY105123#1-17	chrIX	36500	G	A
WY105124#1-18	chrXVI	36529	G	A
WY105124#1-20	chrVII	36532	C	T
WY105124#1-11	chrIX	36575	C	T
WY105123#1-3	chrIV	36599	C	T
WY105124#1-3	chrVI	36603	G	A
WY105123#1-20	chrXI	36640	G	A
WY105124#1-14	chrV	36687	G	A
WY105124#1-2	chrII	36696	C	T
WY105124#1-5	chrII	36708	C	T
WY105124#1-18	chrVI	36761	G	A
WY105123#1-20	chrXI	36774	G	A
WY105123#1-20	chrVI	36809	G	A
WY105124#1-12	chrIV	36838	G	A
WY105124#1-3	chrX	36845	G	A
WY105123#1-6	chrIX	36860	G	A
WY105123#1-3	chrVI	36867	G	A
WY105123#1-20	chrXI	36918	G	A
WY105124#1-18	chrIII	36927	G	A
WY105124#1-18	chrIII	36933	G	A
WY105124#1-18	chrIII	36955	G	A
WY105124#1-20	chrIII	36962	G	A
WY105124#1-9	chrIII	36970	G	A
WY105123#1-6	chrXVI	36979	G	A
WY105124#1-12	chrVIII	36990	G	A
WY105123#1-17	chrII	36997	C	T
WY105124#1-2	chrIX	37100	C	T
WY105124#1-14	chrXIII	37220	C	T
WY105123#1-1	chrVI	37262	G	A
WY105123#1-4	chrIII	37310	G	A
WY105124#1-11	chrXVI	37334	C	T
WY105123#1-15	chrXI	37366	G	A
WY105123#1-5	chrXI	37366	G	A
WY105124#1-14	chrXIII	37379	C	T
WY105124#1-7	chrIII	37416	G	A
WY105124#1-2	chrXII	37425	G	A
WY105124#1-7	chrI	37474	C	T
WY105123#1-15	chrXVI	37499	G	A
WY105123#1-20	chrII	37509	G	A
WY105123#1-6	chrXII	37514	C	T
WY105123#1-2	chrIII	37672	G	A
WY105123#1-3	chrXII	37701	G	A
WY105124#1-15	chrII	37719	C	T
WY105124#1-3	chrVIII	37742	G	A
WY105124#1-11	chrXVI	37768	C	T
WY105124#1-5	chrIII	37778	C	T
WY105124#1-12	chrVIII	37893	G	A
WY105124#1-6	chrIII	37896	G	A
WY105124#1-14	chrXI	38040	C	T
WY105123#1-13	chrXIII	38048	G	A
WY105123#1-14	chrXIII	38048	G	A
WY105123#1-20	chrXIII	38080	G	A
WY105123#1-18	chrII	38103	G	A
WY105124#1-14	chrIV	38132	G	A
WY105124#1-3	chrIV	38164	G	A
WY105123#1-5	chrXIII	38205	C	T
WY105124#1-20	chrX	38209	C	T
WY105124#1-14	chrXI	38211	A	G
WY105124#1-7	chrVII	38217	C	T
WY105124#1-12	chrXI	38262	G	A
WY105123#1-13	chrX	38274	C	T
WY105123#1-14	chrX	38274	C	T
WY105123#1-20	chrXI	38312	G	A
WY105124#1-2	chrV	38320	G	A
WY105123#1-18	chrXI	38338	G	A
WY105124#1-3	chrIV	38377	G	A
WY105124#1-7	chrIV	38388	G	A
WY105123#1-16	chrVIII	38405	G	A
WY105123#1-20	chrXI	38406	G	A
WY105124#1-3	chrIV	38424	G	A
WY105123#1-13	chrIX	38425	C	T
WY105123#1-14	chrIX	38425	C	T
WY105124#1-2	chrXVI	38591	G	A
WY105123#1-6	chrXI	38629	C	T
WY105124#1-2	chrXI	38649	G	A
WY105123#1-3	chrVII	38666	C	T
WY105124#1-11	chrXVI	38674	C	T
WY105123#1-4	chrXV	38676	C	T
WY105123#1-6	chrXV	38796	C	T
WY105124#1-12	chrXI	38800	G	A
WY105124#1-11	chrX	38855	G	A
WY105124#1-15	chrVII	38858	C	T
WY105123#1-15	chrVII	38967	C	T
WY105123#1-13	chrVII	39019	C	T
WY105123#1-14	chrVII	39019	C	T
WY105123#1-16	chrXII	39068	G	A
WY105124#1-15	chrVII	39074	G	A
WY105124#1-6	chrI	39081	G	A
WY105123#1-17	chrVI	39083	G	A
WY105124#1-12	chrXII	39110	G	A
WY105123#1-2	chrXVI	39123	G	A
WY105124#1-12	chrXVI	39124	G	A
WY105123#1-15	chrXIII	39131	C	T
WY105124#1-18	chrV	39146	G	A
WY105124#1-7	chrV	39146	G	A
WY105124#1-19	chrXI	39165	G	A
WY105123#1-5	chrI	39217	G	A
WY105124#1-5	chrXII	39275	G	A
WY105124#1-11	chrX	39319	G	A
WY105124#1-2	chrIX	39418	G	A
WY105124#1-11	chrIII	39423	C	T
WY105124#1-6	chrVIII	39466	G	A
WY105123#1-15	chrXII	39489	C	T
WY105124#1-18	chrXIII	39586	C	T
WY105124#1-15	chrXIII	39659	C	T
WY105124#1-12	chrIV	39674	G	A
WY105124#1-2	chrXIV	39713	G	A
WY105123#1-16	chrXIII	39761	C	T
WY105123#1-2	chrIII	39763	C	T
WY105124#1-11	chrX	39846	G	A
WY105123#1-3	chrXVI	39900	G	A
WY105124#1-2	chrV	39954	G	A
WY105124#1-2	chrXIV	40026	C	T
WY105124#1-12	chrVI	40039	C	T
WY105124#1-6	chrX	40072	C	T
WY105124#1-2	chrV	40084	G	A
WY105124#1-7	chrV	40091	G	A
WY105124#1-17	chrIV	40099	G	A
WY105123#1-3	chrXIII	40217	C	T
WY105124#1-4	chrXVI	40252	G	A
WY105123#1-14	chrXVI	40275	C	T
WY105124#1-17	chrVI	40286	G	A
WY105124#1-17	chrVI	40291	C	T
WY105124#1-7	chrXVI	40294	C	T
WY105124#1-11	chrIX	40314	C	T
WY105123#1-17	chrIII	40408	C	T
WY105123#1-4	chrXV	40479	G	A
WY105124#1-6	chrXV	40488	C	T
WY105123#1-15	chrXIII	40534	C	T
WY105123#1-17	chrVI	40553	G	A
WY105123#1-13	chrXIV	40570	G	A
WY105123#1-14	chrXIV	40570	G	A
WY105124#1-13	chrXI	40581	G	A
WY105124#1-7	chrVII	40585	C	T
WY105124#1-11	chrVI	40606	G	A
WY105124#1-11	chrVI	40622	G	A
WY105123#1-20	chrXII	40626	C	T
WY105124#1-5	chrXIV	40658	C	T
WY105123#1-20	chrXII	40665	G	A
WY105123#1-20	chrXV	40683	G	A
WY105123#1-1	chrXI	40714	G	A
WY105124#1-6	chrXII	40736	G	A
WY105124#1-7	chrXII	40736	G	A
WY105123#1-16	chrVI	40744	C	T
WY105123#1-17	chrVII	40751	G	A
WY105124#1-16	chrV	40769	G	A
WY105124#1-9	chrV	40769	G	A
WY105123#1-8	chrIX	40772	C	T
WY105123#1-18	chrV	40797	G	A
WY105124#1-3	chrXIV	40833	G	A
WY105124#1-11	chrIX	40908	C	T
WY105124#1-14	chrXVI	40920	G	A
WY105124#1-3	chrVII	40962	C	T
WY105123#1-15	chrX	40985	G	A
WY105123#1-3	chrVI	40992	G	A
WY105124#1-19	chrX	41007	G	A
WY105124#1-18	chrII	41029	G	A
WY105124#1-3	chrXIII	41185	C	T
WY105123#1-7	chrI	41209	G	A
WY105123#1-9	chrI	41209	G	A
WY105123#1-3	chrVIII	41264	G	A
WY105123#1-2	chrIII	41334	C	T
WY105123#1-18	chrII	41416	G	A
WY105124#1-7	chrIII	41418	C	T
WY105123#1-20	chrVII	41422	C	T
WY105123#1-1	chrIX	41512	G	A
WY105123#1-8	chrIX	41512	G	A
WY105124#1-11	chrI	41590	C	T
WY105123#1-18	chrVI	41635	G	A
WY105123#1-15	chrXIII	41692	C	T
WY105123#1-1	chrIII	41700	C	T
WY105124#1-11	chrII	41701	G	A
WY105123#1-18	chrXIII	41739	C	T
WY105124#1-15	chrIII	41742	C	T
WY105124#1-13	chrIII	41808	C	T
WY105124#1-14	chrXIV	41809	G	A
WY105123#1-17	chrIII	41812	C	T
WY105124#1-15	chrXIII	41826	C	T
WY105124#1-15	chrVIII	41839	G	A
WY105123#1-20	chrIV	41855	G	A
WY105124#1-20	chrVII	41857	G	A
WY105124#1-18	chrX	41932	G	A
WY105124#1-15	chrXII	41934	G	A
WY105124#1-17	chrXIV	41935	C	T
WY105124#1-14	chrVII	41949	G	A
WY105124#1-20	chrXV	41959	G	A
WY105123#1-18	chrII	42016	G	A
WY105124#1-15	chrV	42029	G	A
WY105123#1-4	chrV	42038	C	T
WY105124#1-3	chrV	42038	C	T
WY105124#1-20	chrXV	42138	G	A
WY105124#1-11	chrX	42153	G	A
WY105123#1-18	chrII	42168	G	A
WY105124#1-20	chrXI	42187	G	A
WY105123#1-2	chrVI	42197	G	A
WY105124#1-2	chrII	42208	G	A
WY105123#1-20	chrXIII	42212	G	A
WY105124#1-3	chrIX	42213	G	A
WY105123#1-17	chrII	42244	G	A
WY105123#1-20	chrXV	42327	G	A
WY105123#1-20	chrXIII	42414	G	A
WY105124#1-3	chrXVI	42474	G	A
WY105123#1-15	chrII	42481	G	A
WY105123#1-15	chrX	42528	G	A
WY105123#1-18	chrII	42613	G	A
WY105124#1-20	chrIII	42619	C	T
WY105123#1-17	chrXIV	42626	G	A
WY105124#1-16	chrXV	42657	C	T
WY105123#1-17	chrVI	42704	G	A
WY105124#1-2	chrX	42904	G	A
WY105124#1-9	chrXV	42921	G	A
WY105123#1-17	chrVI	43051	G	A
WY105123#1-18	chrI	43100	G	A
WY105124#1-12	chrVI	43159	G	A
WY105124#1-9	chrV	43267	G	A
WY105123#1-20	chrVI	43277	C	T
WY105124#1-11	chrIII	43334	C	T
WY105124#1-5	chrV	43440	G	A
WY105124#1-13	chrIII	43518	C	T
WY105123#1-14	chrXV	43538	G	A
WY105124#1-11	chrI	43545	G	A
WY105124#1-2	chrV	43617	G	A
WY105123#1-4	chrXIII	43623	C	T
WY105123#1-5	chrII	43823	G	A
WY105123#1-20	chrXIII	43847	C	T
WY105123#1-3	chrXIII	43855	C	T
WY105124#1-14	chrXVI	43885	C	T
WY105123#1-18	chrIII	43912	C	T
WY105124#1-12	chrIII	43912	C	T
WY105124#1-12	chrV	43947	C	T
WY105124#1-2	chrXV	43960	C	T
WY105123#1-16	chrIV	43961	G	A
WY105123#1-20	chrIV	43990	C	T
WY105124#1-2	chrIV	43990	C	T
WY105124#1-15	chrXIII	43991	C	T
WY105124#1-16	chrIX	44013	C	T
WY105124#1-9	chrIX	44013	C	T
WY105124#1-11	chrIX	44037	C	T
WY105123#1-13	chrII	44041	C	T
WY105123#1-6	chrXII	44056	G	A
WY105123#1-20	chrXI	44082	G	A
WY105123#1-20	chrIII	44086	C	T
WY105124#1-2	chrV	44088	G	A
WY105124#1-12	chrXV	44102	G	A
WY105124#1-2	chrIII	44102	C	T
WY105124#1-18	chrII	44104	C	T
WY105123#1-1	chrIV	44137	G	A
WY105124#1-11	chrIX	44144	C	T
WY105124#1-17	chrXIII	44156	G	A
WY105123#1-4	chrXII	44161	G	A
WY105124#1-15	chrXIII	44177	G	A
WY105124#1-2	chrII	44244	G	A
WY105124#1-3	chrIV	44253	G	A
WY105124#1-7	chrIII	44270	C	T
WY105124#1-2	chrV	44283	G	A
WY105123#1-18	chrIV	44289	G	A
WY105124#1-18	chrXIV	44330	C	T
WY105123#1-20	chrVIII	44367	G	A
WY105124#1-6	chrI	44377	G	A
WY105124#1-20	chrXV	44378	G	A
WY105124#1-5	chrII	44423	C	T
WY105124#1-10	chrXVI	44469	G	A
WY105124#1-13	chrVI	44521	G	A
WY105123#1-3	chrXIV	44541	G	A
WY105124#1-6	chrX	44554	G	A
WY105123#1-20	chrXII	44565	G	A
WY105123#1-20	chrIII	44623	C	T
WY105124#1-14	chrXIV	44630	G	A
WY105124#1-17	chrV	44648	G	A
WY105124#1-7	chrIII	44666	G	A
WY105124#1-14	chrXVI	44683	C	T
WY105123#1-15	chrVII	44696	C	T
WY105123#1-15	chrVII	44723	C	T
WY105124#1-2	chrV	44735	G	A
WY105123#1-5	chrXIV	44736	G	A
WY105123#1-2	chrXII	44825	G	A
WY105124#1-20	chrVII	44849	C	T
WY105124#1-11	chrX	44870	G	A
WY105124#1-4	chrXV	44905	C	T
WY105124#1-14	chrVII	44914	C	T
WY105123#1-16	chrXVI	44928	C	T
WY105123#1-4	chrIX	44956	C	T
WY105123#1-2	chrVII	44975	C	T
WY105123#1-20	chrXIV	44977	G	A
WY105124#1-13	chrXIV	45001	C	T
WY105124#1-15	chrVI	45024	G	A
WY105123#1-13	chrI	45055	G	A
WY105123#1-14	chrI	45055	G	A
WY105123#1-15	chrI	45077	G	A
WY105124#1-4	chrI	45081	G	A
WY105124#1-16	chrII	45101	C	T
WY105124#1-9	chrII	45101	C	T
WY105124#1-16	chrII	45114	C	T
WY105124#1-9	chrII	45114	C	T
WY105124#1-12	chrXIV	45122	G	A
WY105123#1-7	chrVIII	45145	G	A
WY105123#1-7	chrIX	45219	C	T
WY105123#1-17	chrXVI	45364	G	A
WY105124#1-20	chrXIII	45384	G	A
WY105123#1-13	chrVI	45426	G	A
WY105123#1-14	chrVI	45426	G	A
WY105124#1-16	chrXVI	45453	C	T
WY105123#1-9	chrVI	45474	G	A
WY105124#1-12	chrVIII	45491	G	A
WY105123#1-4	chrVIII	45538	G	A
WY105124#1-11	chrXV	45565	G	A
WY105123#1-15	chrII	45566	G	A
WY105123#1-15	chrII	45579	G	A
WY105123#1-4	chrVIII	45633	G	A
WY105123#1-20	chrI	45711	G	A
WY105123#1-4	chrVIII	45712	G	A
WY105123#1-15	chrX	45728	G	A
WY105123#1-20	chrVI	45794	G	A
WY105123#1-3	chrIII	45838	C	T
WY105124#1-3	chrIV	45875	G	A
WY105124#1-20	chrXII	45999	G	A
WY105124#1-5	chrXIII	46111	C	T
WY105124#1-12	chrXI	46122	G	A
WY105124#1-18	chrVIII	46143	G	A
WY105123#1-13	chrIV	46148	C	T
WY105123#1-14	chrIV	46148	C	T
WY105123#1-18	chrXIII	46172	G	A
WY105124#1-18	chrIV	46178	C	T
WY105123#1-5	chrXV	46181	C	T
WY105124#1-5	chrIX	46226	G	A
WY105124#1-16	chrI	46253	G	A
WY105124#1-9	chrI	46253	G	A
WY105123#1-2	chrIII	46258	C	T
WY105124#1-14	chrVI	46360	G	A
WY105124#1-6	chrXV	46396	C	T
WY105123#1-20	chrVIII	46418	C	T
WY105124#1-15	chrVIII	46436	G	A
WY105124#1-15	chrV	46517	G	A
WY105124#1-12	chrXIII	46540	C	T
WY105123#1-8	chrXVI	46569	G	A
WY105124#1-11	chrIX	46646	C	T
WY105124#1-14	chrXI	46747	G	A
WY105124#1-11	chrI	46756	C	T
WY105124#1-20	chrXI	46763	C	T
WY105124#1-18	chrXI	46774	G	A
WY105123#1-18	chrII	46779	G	A
WY105123#1-16	chrXI	46780	G	A
WY105124#1-2	chrXI	46780	G	A
WY105124#1-14	chrIX	46782	G	A
WY105123#1-8	chrIII	46966	G	A
WY105123#1-20	chrXI	47006	G	A
WY105124#1-2	chrV	47024	G	A
WY105124#1-9	chrXI	47076	C	T
WY105123#1-14	chrXI	47082	G	A
WY105124#1-3	chrX	47199	G	A
WY105124#1-2	chrV	47243	G	A
WY105124#1-15	chrXI	47312	G	A
WY105123#1-18	chrII	47347	G	A
WY105124#1-9	chrXVI	47462	G	A
WY105124#1-6	chrVIII	47490	G	A
WY105123#1-4	chrX	47639	G	A
WY105123#1-15	chrXV	47643	C	T
WY105124#1-12	chrXV	47643	C	T
WY105123#1-18	chrXI	47690	G	A
WY105124#1-14	chrIV	47703	C	T
WY105124#1-18	chrXI	47770	G	A
WY105123#1-16	chrVI	47790	G	A
WY105123#1-4	chrXI	47844	C	T
WY105124#1-14	chrVI	47849	G	A
WY105124#1-17	chrVI	47849	G	A
WY105123#1-13	chrVI	47850	G	A
WY105123#1-9	chrVIII	47851	C	T
WY105123#1-17	chrI	47858	G	A
WY105123#1-7	chrVII	47911	G	A
WY105123#1-6	chrVI	47963	C	T
WY105124#1-3	chrIII	48013	C	T
WY105123#1-3	chrVIII	48036	C	T
WY105124#1-16	chrII	48067	C	T
WY105124#1-9	chrII	48067	C	T
WY105123#1-13	chrXIV	48080	C	T
WY105123#1-14	chrXIV	48080	C	T
WY105124#1-12	chrVII	48199	G	A
WY105123#1-6	chrII	48260	G	A
WY105124#1-20	chrV	48306	G	A
WY105124#1-2	chrIX	48330	C	T
WY105123#1-17	chrII	48435	C	T
WY105123#1-5	chrIII	48460	G	A
WY105124#1-7	chrI	48609	G	A
WY105124#1-13	chrIII	48685	C	T
WY105124#1-19	chrXII	48696	C	T
WY105124#1-15	chrXIV	48704	G	A
WY105124#1-13	chrXIV	48734	G	A
WY105124#1-17	chrXIII	48752	C	T
WY105123#1-13	chrIII	48764	G	A
WY105123#1-14	chrIII	48764	G	A
WY105123#1-18	chrXIV	48766	C	T
WY105123#1-17	chrIV	48836	G	A
WY105124#1-2	chrXI	48874	G	A
WY105124#1-12	chrVI	48875	G	A
WY105124#1-2	chrXV	48897	G	A
WY105124#1-17	chrIII	48937	C	T
WY105124#1-18	chrII	48963	G	A
WY105124#1-20	chrX	49007	G	A
WY105124#1-2	chrV	49034	C	T
WY105123#1-20	chrXIII	49038	C	T
WY105123#1-15	chrIII	49048	C	T
WY105124#1-13	chrXVI	49073	C	T
WY105123#1-3	chrII	49077	G	A
WY105124#1-16	chrIV	49082	C	T
WY105124#1-5	chrV	49089	G	A
WY105124#1-11	chrI	49110	G	A
WY105123#1-18	chrVI	49112	G	A
WY105124#1-6	chrI	49166	G	A
WY105123#1-18	chrXIV	49177	C	T
WY105123#1-13	chrVI	49195	G	A
WY105123#1-14	chrVI	49195	G	A
WY105123#1-20	chrVII	49231	G	A
WY105123#1-20	chrIX	49234	G	A
WY105124#1-14	chrI	49262	G	A
WY105124#1-11	chrI	49268	G	A
WY105123#1-15	chrX	49309	G	A
WY105123#1-16	chrVIII	49385	C	T
WY105124#1-12	chrVIII	49395	G	A
WY105123#1-3	chrXVI	49404	C	T
WY105124#1-15	chrIX	49405	G	A
WY105123#1-13	chrIII	49417	C	T
WY105123#1-14	chrIII	49417	C	T
WY105123#1-2	chrXIV	49428	C	T
WY105123#1-4	chrIX	49462	G	A
WY105124#1-11	chrX	49479	G	A
WY105124#1-2	chrV	49533	G	A
WY105123#1-9	chrXII	49660	C	T
WY105124#1-20	chrXII	49685	G	A
WY105124#1-14	chrXVI	49700	C	T
WY105124#1-18	chrXII	49839	C	T
WY105124#1-9	chrXIV	49848	G	A
WY105124#1-12	chrII	49900	G	A
WY105123#1-20	chrI	49918	C	T
WY105123#1-3	chrX	49927	C	T
WY105124#1-11	chrX	49941	G	A
WY105123#1-20	chrXI	49977	C	T
WY105124#1-17	chrXI	49977	C	T
WY105124#1-3	chrIV	49977	C	T
WY105124#1-20	chrVI	49987	G	A
WY105123#1-15	chrXII	49998	G	A
WY105123#1-13	chrV	50019	G	A
WY105123#1-14	chrV	50019	G	A
WY105123#1-4	chrXI	50049	G	A
WY105123#1-8	chrXI	50049	G	A
WY105123#1-4	chrXIV	50053	G	A
WY105123#1-4	chrVII	50065	G	A
WY105124#1-12	chrIII	50069	C	T
WY105124#1-15	chrVII	50088	G	A
WY105123#1-13	chrVIII	50093	G	A
WY105123#1-14	chrVIII	50093	G	A
WY105123#1-20	chrI	50103	C	T
WY105124#1-16	chrX	50134	G	A
WY105124#1-2	chrXI	50143	G	A
WY105123#1-20	chrII	50174	C	T
WY105124#1-9	chrI	50199	C	T
WY105124#1-20	chrXIV	50250	G	A
WY105124#1-7	chrVI	50263	G	A
WY105124#1-9	chrXVI	50278	G	A
WY105123#1-17	chrVII	50293	G	A
WY105123#1-6	chrXIII	50342	C	T
WY105123#1-8	chrVI	50357	G	A
WY105123#1-15	chrI	50402	G	A
WY105124#1-6	chrVIII	50434	G	A
WY105123#1-6	chrX	50450	G	A
WY105123#1-2	chrXI	50453	G	A
WY105124#1-5	chrXI	50453	G	A
WY105124#1-12	chrI	50460	G	A
WY105123#1-16	chrIV	50471	G	A
WY105124#1-10	chrVI	50483	G	A
WY105124#1-2	chrVI	50488	G	A
WY105123#1-15	chrXVI	50516	C	T
WY105124#1-2	chrV	50517	G	A
WY105123#1-6	chrXV	50539	C	T
WY105124#1-20	chrX	50548	G	A
WY105124#1-14	chrXIV	50556	G	A
WY105123#1-3	chrII	50621	G	A
WY105123#1-4	chrVII	50629	G	A
WY105124#1-6	chrVIII	50643	C	T
WY105123#1-1	chrXI	50651	G	A
WY105124#1-14	chrIV	50696	C	T
WY105123#1-17	chrXI	50728	G	A
WY105123#1-18	chrXIV	50728	G	A
WY105124#1-14	chrVIII	50737	G	A
WY105123#1-15	chrXI	50744	G	A
WY105123#1-15	chrXI	50792	G	A
WY105123#1-20	chrIII	50846	C	T
WY105124#1-2	chrV	50890	G	A
WY105124#1-14	chrVIII	50973	C	T
WY105123#1-17	chrIII	50976	C	T
WY105124#1-2	chrV	51063	G	A
WY105123#1-20	chrXIII	51104	C	T
WY105124#1-14	chrXV	51129	C	T
WY105124#1-15	chrV	51131	C	T
WY105123#1-4	chrIX	51160	G	A
WY105124#1-11	chrIX	51252	G	A
WY105123#1-20	chrVIII	51256	C	T
WY105124#1-9	chrI	51281	G	A
WY105124#1-2	chrV	51370	G	A
WY105123#1-4	chrIV	51378	C	T
WY105123#1-6	chrXII	51387	G	A
WY105124#1-10	chrIV	51497	G	A
WY105124#1-18	chrIV	51497	G	A
WY105124#1-10	chrIII	51511	C	T
WY105124#1-10	chrXII	51519	G	A
WY105124#1-18	chrXII	51519	G	A
WY105124#1-12	chrII	51644	G	A
WY105123#1-5	chrXIV	51660	G	A
WY105124#1-2	chrV	51736	G	A
WY105123#1-13	chrVII	51746	C	T
WY105123#1-14	chrVII	51746	C	T
WY105124#1-20	chrXVI	51760	C	T
WY105124#1-14	chrV	51761	G	A
WY105124#1-15	chrII	51763	G	A
WY105123#1-13	chrXIV	51803	G	A
WY105124#1-17	chrIII	51868	C	T
WY105124#1-3	chrIV	51885	C	T
WY105123#1-5	chrXVI	51890	G	A
WY105124#1-14	chrIV	51909	C	T
WY105124#1-12	chrIII	51923	G	A
WY105124#1-14	chrIII	51923	G	A
WY105124#1-20	chrXI	51938	G	A
WY105124#1-12	chrV	51959	C	T
WY105124#1-18	chrIII	52059	C	T
WY105124#1-17	chrXIII	52142	C	T
WY105123#1-17	chrIV	52167	C	T
WY105124#1-12	chrIII	52172	G	A
WY105123#1-1	chrIV	52184	C	T
WY105124#1-14	chrVII	52192	G	A
WY105123#1-17	chrIV	52200	C	T
WY105124#1-13	chrIV	52222	G	A
WY105124#1-2	chrV	52265	G	A
WY105124#1-2	chrV	52323	G	A
WY105124#1-14	chrVII	52386	G	A
WY105123#1-17	chrIII	52393	C	T
WY105124#1-3	chrXIII	52418	C	T
WY105124#1-15	chrXIV	52441	C	T
WY105124#1-13	chrIII	52513	C	T
WY105123#1-20	chrXIII	52553	C	T
WY105123#1-20	chrIII	52584	C	T
WY105124#1-2	chrV	52586	G	A
WY105123#1-9	chrX	52588	G	A
WY105124#1-2	chrIII	52591	G	A
WY105124#1-11	chrX	52593	G	A
WY105124#1-20	chrIX	52725	G	A
WY105123#1-3	chrII	52728	G	A
WY105123#1-2	chrVIII	52745	G	A
WY105124#1-11	chrIX	52757	G	A
WY105124#1-7	chrX	52773	G	A
WY105124#1-18	chrV	52795	G	A
WY105124#1-7	chrV	52795	G	A
WY105123#1-16	chrVI	52867	C	T
WY105124#1-11	chrX	52877	G	A
WY105123#1-5	chrXV	52887	C	T
WY105123#1-3	chrVI	52952	G	A
WY105124#1-12	chrXIII	52955	C	T
WY105124#1-2	chrV	52992	G	A
WY105124#1-7	chrVI	53012	G	A
WY105124#1-3	chrXIV	53022	G	A
WY105124#1-17	chrXV	53024	C	T
WY105124#1-2	chrV	53039	G	A
WY105123#1-4	chrX	53073	G	A
WY105124#1-13	chrXIII	53089	C	T
WY105124#1-10	chrX	53116	G	A
WY105124#1-7	chrX	53116	G	A
WY105123#1-5	chrIX	53163	G	A
WY105124#1-11	chrXIV	53232	G	A
WY105124#1-20	chrV	53252	C	T
WY105123#1-5	chrII	53253	G	A
WY105124#1-12	chrV	53353	C	T
WY105124#1-2	chrV	53394	C	T
WY105124#1-6	chrIII	53431	C	T
WY105123#1-18	chrXV	53463	G	A
WY105123#1-15	chrVIII	53525	G	A
WY105124#1-15	chrIII	53572	C	T
WY105123#1-3	chrI	53635	G	A
WY105123#1-8	chrXI	53645	G	A
WY105123#1-13	chrVIII	53648	G	A
WY105123#1-14	chrVIII	53648	G	A
WY105123#1-2	chrVIII	53671	C	T
WY105123#1-17	chrXV	53920	G	A
WY105124#1-12	chrI	53967	C	T
WY105123#1-17	chrVIII	53999	G	A
WY105123#1-5	chrXVI	54011	G	A
WY105124#1-5	chrXII	54027	C	T
WY105123#1-16	chrXVI	54035	G	A
WY105123#1-17	chrVIII	54035	G	A
WY105123#1-3	chrVIII	54035	G	A
WY105123#1-17	chrVIII	54047	G	A
WY105123#1-19	chrXIV	54058	G	A
WY105124#1-11	chrXIV	54061	G	A
WY105123#1-17	chrXV	54064	G	A
WY105123#1-17	chrVIII	54089	G	A
WY105124#1-17	chrIX	54101	G	A
WY105124#1-16	chrIX	54179	G	A
WY105124#1-2	chrXII	54212	C	T
WY105123#1-15	chrX	54242	G	A
WY105123#1-5	chrX	54242	G	A
WY105123#1-6	chrXII	54316	G	A
WY105123#1-4	chrXI	54325	G	A
WY105123#1-3	chrIX	54337	G	A
WY105124#1-20	chrXI	54340	G	A
WY105124#1-11	chrI	54357	C	T
WY105124#1-2	chrV	54357	G	A
WY105123#1-20	chrVIII	54443	G	A
WY105124#1-15	chrXI	54556	G	A
WY105124#1-2	chrV	54680	G	A
WY105123#1-3	chrX	54705	C	T
WY105123#1-17	chrVIII	54746	G	A
WY105123#1-14	chrI	54750	C	T
WY105124#1-2	chrV	54765	G	A
WY105123#1-4	chrVIII	54799	G	A
WY105124#1-14	chrVIII	54799	G	A
WY105124#1-15	chrVI	54841	G	A
WY105123#1-5	chrVI	54849	G	A
WY105123#1-2	chrVI	54853	G	A
WY105123#1-16	chrVII	54854	G	A
WY105124#1-6	chrX	54858	G	A
WY105123#1-15	chrIX	54861	G	A
WY105123#1-1	chrVI	54868	G	A
WY105124#1-19	chrVI	54878	G	A
WY105123#1-16	chrVI	54924	G	A
WY105124#1-6	chrVI	54932	C	T
WY105124#1-7	chrVI	54932	C	T
WY105123#1-20	chrI	54984	G	A
WY105124#1-18	chrV	54994	G	A
WY105124#1-7	chrV	54994	G	A
WY105124#1-2	chrV	55005	G	A
WY105124#1-2	chrIX	55041	C	T
WY105124#1-20	chrVI	55075	G	A
WY105123#1-8	chrXI	55269	G	A
WY105123#1-13	chrVII	55304	C	T
WY105123#1-14	chrVII	55304	C	T
WY105124#1-11	chrV	55307	G	A
WY105123#1-9	chrXVI	55331	C	T
WY105123#1-13	chrVI	55353	G	A
WY105123#1-14	chrVI	55353	G	A
WY105124#1-6	chrVII	55367	C	T
WY105124#1-18	chrVIII	55386	G	A
WY105123#1-7	chrXV	55414	C	T
WY105124#1-9	chrXVI	55490	G	A
WY105124#1-2	chrV	55518	G	A
WY105123#1-9	chrXII	55649	G	A
WY105123#1-13	chrVII	55698	G	A
WY105123#1-14	chrVII	55698	G	A
WY105124#1-6	chrV	55705	G	A
WY105123#1-15	chrIII	55733	C	T
WY105123#1-13	chrIX	55749	G	A
WY105123#1-14	chrIX	55749	G	A
WY105124#1-4	chrVIII	55790	G	A
WY105124#1-3	chrXI	55792	C	T
WY105124#1-2	chrXI	55799	G	A
WY105124#1-14	chrXIII	55934	C	T
WY105124#1-17	chrVIII	55945	G	A
WY105123#1-13	chrXIV	55951	G	A
WY105123#1-14	chrXIV	55951	G	A
WY105124#1-6	chrXII	55982	G	A
WY105124#1-3	chrIX	55987	G	A
WY105124#1-14	chrIV	56030	C	T
WY105124#1-12	chrXVI	56049	G	A
WY105123#1-20	chrXI	56069	C	T
WY105123#1-14	chrVI	56070	G	A
WY105124#1-10	chrVI	56091	C	T
WY105124#1-18	chrVI	56091	C	T
WY105123#1-15	chrIII	56102	C	T
WY105123#1-3	chrXV	56110	G	A
WY105124#1-12	chrXVI	56118	G	A
WY105124#1-2	chrXIII	56150	C	T
WY105123#1-14	chrXVI	56156	G	A
WY105124#1-3	chrIX	56161	G	A
WY105123#1-3	chrXVI	56170	G	A
WY105123#1-1	chrI	56178	G	A
WY105123#1-5	chrVII	56178	C	T
WY105123#1-18	chrII	56198	G	A
WY105123#1-5	chrXVI	56201	C	T
WY105124#1-15	chrXIV	56210	G	A
WY105123#1-6	chrI	56223	G	A
WY105124#1-18	chrXVI	56232	G	A
WY105123#1-3	chrXV	56254	G	A
WY105124#1-9	chrXVI	56271	C	T
WY105123#1-8	chrX	56273	G	A
WY105123#1-4	chrXI	56282	C	T
WY105124#1-20	chrIII	56296	C	T
WY105124#1-15	chrVIII	56376	G	A
WY105124#1-4	chrII	56414	G	A
WY105123#1-20	chrVIII	56427	C	T
WY105124#1-18	chrXIII	56459	C	T
WY105124#1-11	chrI	56467	G	A
WY105124#1-15	chrX	56495	G	A
WY105124#1-15	chrV	56497	G	A
WY105124#1-6	chrIII	56506	C	T
WY105123#1-13	chrXI	56525	C	T
WY105123#1-14	chrXI	56525	C	T
WY105124#1-2	chrV	56573	G	A
WY105123#1-16	chrII	56576	G	A
WY105124#1-2	chrV	56608	G	A
WY105124#1-19	chrVII	56619	G	A
WY105124#1-12	chrXIII	56650	C	T
WY105124#1-2	chrIV	56747	G	A
WY105124#1-20	chrI	56748	G	A
WY105123#1-16	chrVI	56794	G	A
WY105124#1-11	chrXII	56848	G	A
WY105123#1-7	chrXIV	56880	C	T
WY105124#1-2	chrV	56975	G	A
WY105123#1-2	chrVIII	57052	G	A
WY105124#1-6	chrXV	57157	G	A
WY105123#1-3	chrVII	57187	G	A
WY105124#1-17	chrXIII	57213	C	T
WY105123#1-3	chrX	57287	G	A
WY105124#1-3	chrI	57297	G	A
WY105124#1-2	chrVI	57317	G	A
WY105123#1-20	chrII	57386	G	A
WY105124#1-20	chrXII	57418	G	A
WY105124#1-11	chrXI	57449	G	A
WY105124#1-20	chrI	57486	C	T
WY105123#1-6	chrX	57514	C	T
WY105124#1-16	chrII	57550	G	A
WY105124#1-2	chrV	57585	G	A
WY105124#1-4	chrVIII	57591	G	A
WY105123#1-4	chrVIII	57633	G	A
WY105123#1-2	chrXIII	57644	C	T
WY105124#1-20	chrVI	57644	G	A
WY105123#1-15	chrIV	57651	C	T
WY105123#1-5	chrIV	57651	C	T
WY105123#1-4	chrI	57672	C	T
WY105124#1-6	chrIV	57738	C	T
WY105123#1-18	chrV	57813	G	A
WY105123#1-3	chrII	57824	G	A
WY105124#1-9	chrIV	57831	C	T
WY105123#1-20	chrXIV	57837	G	A
WY105124#1-15	chrIV	57987	C	T
WY105123#1-13	chrX	58005	G	A
WY105123#1-14	chrX	58005	G	A
WY105124#1-14	chrV	58024	G	A
WY105123#1-3	chrI	58087	G	A
WY105124#1-18	chrXIV	58128	C	T
WY105124#1-2	chrIV	58223	C	T
WY105124#1-20	chrIV	58242	C	T
WY105124#1-19	chrXV	58318	G	A
WY105123#1-15	chrXI	58358	C	T
WY105124#1-2	chrV	58363	G	A
WY105123#1-3	chrX	58467	G	A
WY105124#1-2	chrI	58467	G	A
WY105123#1-17	chrIV	58488	C	T
WY105123#1-17	chrIV	58499	C	T
WY105124#1-13	chrI	58499	C	T
WY105124#1-6	chrVI	58540	G	A
WY105124#1-18	chrXV	58552	G	A
WY105123#1-9	chrXIV	58637	G	A
WY105123#1-17	chrIV	58641	C	T
WY105123#1-20	chrXIV	58665	G	A
WY105123#1-20	chrXIV	58681	G	A
WY105124#1-20	chrXIV	58742	G	A
WY105124#1-6	chrXV	58787	C	T
WY105124#1-17	chrXV	58790	C	T
WY105124#1-12	chrVIII	58818	G	A
WY105124#1-2	chrX	58821	C	T
WY105124#1-2	chrV	58836	G	A
WY105123#1-13	chrXI	58913	C	T
WY105123#1-14	chrXI	58913	C	T
WY105123#1-16	chrIII	58974	G	A
WY105123#1-18	chrI	59024	G	A
WY105124#1-5	chrVII	59081	G	A
WY105123#1-15	chrX	59122	G	A
WY105124#1-2	chrV	59122	G	A
WY105124#1-4	chrIII	59130	C	T
WY105124#1-9	chrII	59213	G	A
WY105123#1-20	chrX	59260	G	A
WY105123#1-8	chrXIV	59307	G	A
WY105124#1-20	chrXIV	59333	G	A
WY105124#1-13	chrII	59342	G	A
WY105123#1-3	chrIII	59403	G	A
WY105123#1-6	chrIX	59405	G	A
WY105124#1-5	chrI	59408	G	A
WY105123#1-20	chrIX	59473	G	A
WY105124#1-14	chrXIV	59519	G	A
WY105123#1-19	chrXI	59559	G	A
WY105123#1-2	chrIV	59576	G	A
WY105124#1-20	chrXIV	59616	G	A
WY105124#1-6	chrXIII	59664	C	T
WY105124#1-12	chrXIII	59684	C	T
WY105124#1-15	chrXI	59760	C	T
WY105123#1-4	chrXIV	59800	G	A
WY105123#1-17	chrI	59835	G	A
WY105123#1-4	chrXIV	59845	G	A
WY105123#1-20	chrXIV	59851	G	A
WY105124#1-13	chrXIV	59851	G	A
WY105124#1-15	chrII	59882	G	A
WY105124#1-2	chrV	59959	G	A
WY105124#1-13	chrXV	59980	G	A
WY105124#1-2	chrV	60053	G	A
WY105123#1-9	chrXIII	60114	C	T
WY105123#1-13	chrX	60119	C	T
WY105123#1-14	chrX	60119	C	T
WY105124#1-2	chrVII	60232	G	A
WY105124#1-14	chrIII	60236	G	A
WY105123#1-18	chrXIV	60241	C	T
WY105124#1-11	chrIII	60280	G	A
WY105124#1-2	chrV	60303	C	T
WY105123#1-14	chrXIII	60333	C	T
WY105124#1-15	chrV	60386	C	T
WY105124#1-15	chrV	60390	C	T
WY105123#1-15	chrIII	60460	G	A
WY105123#1-19	chrXI	60582	C	T
WY105123#1-15	chrXIV	60586	G	A
WY105123#1-20	chrV	60591	C	T
WY105124#1-17	chrXIII	60595	C	T
WY105123#1-20	chrVI	60765	G	A
WY105123#1-15	chrIX	60775	G	A
WY105123#1-19	chrX	60785	C	T
WY105123#1-4	chrII	60793	C	T
WY105123#1-7	chrII	60793	C	T
WY105123#1-20	chrII	60802	G	A
WY105123#1-17	chrX	60811	G	A
WY105123#1-18	chrIII	60822	G	A
WY105124#1-20	chrXIV	60828	G	A
WY105123#1-3	chrXIV	60852	G	A
WY105123#1-18	chrI	60871	G	A
WY105123#1-15	chrIII	60884	G	T
WY105124#1-19	chrIII	60897	C	T
WY105123#1-8	chrXII	60912	G	A
WY105123#1-4	chrIV	60948	C	T
WY105123#1-20	chrV	60996	C	T
WY105123#1-2	chrXIII	60999	C	T
WY105123#1-20	chrIX	61073	G	A
WY105123#1-3	chrXIV	61094	G	A
WY105123#1-13	chrXIII	61104	C	T
WY105123#1-14	chrXIII	61104	C	T
WY105123#1-18	chrVI	61118	G	A
WY105123#1-8	chrXIV	61153	G	A
WY105124#1-4	chrV	61171	G	A
WY105124#1-15	chrXI	61179	C	T
WY105123#1-4	chrXV	61196	G	A
WY105123#1-13	chrXIV	61275	G	A
WY105123#1-14	chrXIV	61275	G	A
WY105124#1-6	chrXI	61295	C	T
WY105123#1-20	chrXIV	61343	G	A
WY105124#1-5	chrXII	61368	G	A
WY105124#1-5	chrIV	61430	G	A
WY105124#1-4	chrV	61439	G	A
WY105124#1-19	chrIII	61458	C	T
WY105124#1-2	chrXIV	61512	G	A
WY105123#1-20	chrXV	61547	C	T
WY105123#1-1	chrX	61578	G	A
WY105124#1-7	chrIII	61604	G	A
WY105124#1-13	chrXII	61678	G	A
WY105123#1-16	chrXV	61714	G	A
WY105123#1-17	chrXV	61714	G	A
WY105123#1-3	chrIII	61727	G	A
WY105124#1-19	chrXV	61739	G	A
WY105123#1-13	chrXIV	61744	G	A
WY105123#1-17	chrI	61757	G	A
WY105124#1-4	chrV	61760	G	A
WY105124#1-4	chrV	61786	G	A
WY105124#1-2	chrV	61817	C	T
WY105124#1-18	chrIII	61873	G	A
WY105124#1-11	chrXII	61880	G	A
WY105124#1-4	chrVIII	61918	G	A
WY105123#1-19	chrV	61923	G	A
WY105124#1-11	chrX	61930	G	A
WY105124#1-17	chrIV	61940	C	T
WY105123#1-4	chrIV	61943	G	A
WY105123#1-8	chrIV	61943	G	A
WY105124#1-15	chrVIII	61947	G	A
WY105123#1-13	chrIV	61956	G	A
WY105124#1-14	chrIV	61956	G	A
WY105123#1-20	chrIII	61972	G	A
WY105124#1-2	chrXIV	61981	G	A
WY105124#1-12	chrXII	61988	G	A
WY105123#1-18	chrVIII	61989	G	A
WY105124#1-12	chrVIII	61989	G	A
WY105124#1-13	chrXIII	61989	C	T
WY105124#1-4	chrXIII	61989	C	T
WY105124#1-17	chrVIII	61992	G	A
WY105124#1-11	chrX	62019	G	A
WY105124#1-18	chrVIII	62022	G	A
WY105124#1-11	chrI	62042	G	A
WY105123#1-15	chrIV	62070	C	T
WY105124#1-15	chrI	62101	G	A
WY105123#1-3	chrIII	62201	G	A
WY105123#1-2	chrVIII	62235	G	A
WY105123#1-13	chrXI	62282	C	T
WY105123#1-14	chrXI	62282	C	T
WY105124#1-16	chrII	62336	C	T
WY105124#1-9	chrII	62336	C	T
WY105124#1-20	chrVII	62337	G	A
WY105124#1-20	chrVII	62418	G	A
WY105123#1-13	chrII	62434	G	A
WY105123#1-14	chrII	62434	G	A
WY105124#1-17	chrI	62455	C	T
WY105124#1-3	chrVI	62551	G	A
WY105124#1-3	chrX	62556	G	A
WY105123#1-18	chrII	62560	G	A
WY105124#1-20	chrI	62563	G	A
WY105124#1-13	chrIX	62621	C	T
WY105124#1-18	chrXII	62647	G	A
WY105123#1-9	chrVI	62657	G	A
WY105123#1-5	chrVIII	62673	G	A
WY105124#1-5	chrII	62691	C	T
WY105123#1-18	chrVI	62764	G	A
WY105123#1-6	chrVI	62796	G	A
WY105123#1-20	chrXI	62798	C	T
WY105123#1-6	chrVIII	62809	C	T
WY105124#1-4	chrVII	62820	G	A
WY105124#1-20	chrIV	62842	G	A
WY105124#1-17	chrII	62872	G	A
WY105124#1-20	chrXI	62889	C	T
WY105124#1-20	chrXIV	62976	C	T
WY105124#1-12	chrXIV	63007	C	T
WY105124#1-17	chrIV	63031	C	T
WY105124#1-4	chrV	63056	G	A
WY105124#1-18	chrXI	63089	C	T
WY105124#1-20	chrXIV	63105	G	A
WY105123#1-16	chrIV	63150	C	T
WY105123#1-2	chrVII	63157	C	T
WY105123#1-18	chrXI	63185	C	T
WY105123#1-2	chrV	63192	C	T
WY105124#1-12	chrI	63199	G	A
WY105123#1-15	chrII	63254	G	A
WY105123#1-13	chrXI	63307	C	T
WY105123#1-14	chrXI	63307	C	T
WY105124#1-11	chrVII	63340	G	A
WY105124#1-2	chrV	63344	C	T
WY105123#1-3	chrIII	63366	C	T
WY105124#1-12	chrXIII	63368	C	T
WY105123#1-19	chrV	63377	C	T
WY105123#1-13	chrXI	63391	C	T
WY105123#1-14	chrXI	63391	C	T
WY105123#1-3	chrX	63421	C	T
WY105124#1-15	chrI	63479	G	A
WY105123#1-20	chrXI	63524	C	T
WY105124#1-4	chrV	63526	G	A
WY105124#1-15	chrXII	63573	G	A
WY105124#1-20	chrII	63577	G	A
WY105124#1-13	chrIX	63579	C	T
WY105124#1-11	chrXIV	63595	C	T
WY105124#1-13	chrII	63728	G	A
WY105124#1-9	chrXIV	63855	C	T
WY105124#1-11	chrX	63904	G	A
WY105124#1-14	chrVII	63915	G	A
WY105124#1-12	chrVII	63922	G	A
WY105123#1-18	chrVII	64063	G	A
WY105124#1-5	chrVII	64063	G	A
WY105123#1-17	chrX	64198	G	A
WY105124#1-15	chrXII	64240	G	A
WY105124#1-7	chrX	64268	G	A
WY105123#1-9	chrX	64276	G	A
WY105123#1-20	chrXI	64301	C	T
WY105123#1-15	chrIII	64315	G	A
WY105123#1-3	chrXIII	64363	C	T
WY105123#1-20	chrXIV	64385	G	A
WY105124#1-5	chrX	64428	G	A
WY105124#1-12	chrVI	64440	C	T
WY105124#1-14	chrII	64530	C	T
WY105123#1-13	chrXVI	64562	G	A
WY105123#1-13	chrVI	64576	G	A
WY105123#1-14	chrVI	64576	G	A
WY105124#1-6	chrXIV	64581	C	T
WY105124#1-15	chrIV	64672	C	T
WY105124#1-5	chrV	64706	C	T
WY105123#1-2	chrX	64797	G	A
WY105124#1-2	chrIII	64803	C	T
WY105123#1-18	chrV	64867	C	T
WY105124#1-6	chrVIII	64888	G	A
WY105123#1-6	chrXIII	64894	C	T
WY105123#1-13	chrVII	64904	G	A
WY105123#1-14	chrVII	64904	G	A
WY105124#1-3	chrVIII	64974	C	T
WY105124#1-2	chrVI	64993	G	A
WY105124#1-18	chrIX	65011	G	A
WY105123#1-18	chrVI	65043	C	T
WY105124#1-15	chrIII	65135	G	A
WY105123#1-20	chrII	65191	C	T
WY105124#1-6	chrIV	65276	C	T
WY105124#1-9	chrX	65287	G	A
WY105123#1-20	chrXII	65355	C	T
WY105124#1-14	chrXVI	65372	C	T
WY105124#1-20	chrI	65377	G	A
WY105124#1-15	chrXV	65442	C	T
WY105123#1-18	chrXII	65472	G	A
WY105123#1-18	chrXVI	65509	G	A
WY105124#1-3	chrI	65534	G	A
WY105124#1-6	chrX	65539	G	A
WY105123#1-17	chrXII	65552	G	A
WY105124#1-20	chrVII	65583	C	T
WY105124#1-17	chrXI	65624	C	T
WY105123#1-20	chrV	65639	C	T
WY105124#1-4	chrIII	65641	C	T
WY105124#1-14	chrXIV	65643	G	A
WY105124#1-12	chrXIV	65690	C	T
WY105123#1-18	chrXIII	65694	G	A
WY105124#1-2	chrVII	65735	C	T
WY105124#1-5	chrVII	65735	C	T
WY105123#1-17	chrII	65782	C	T
WY105124#1-15	chrVI	65783	G	A
WY105123#1-16	chrXV	65863	G	A
WY105123#1-3	chrVI	65885	G	A
WY105123#1-15	chrXIV	65891	C	T
WY105123#1-1	chrVIII	65952	G	A
WY105124#1-2	chrVII	66041	C	T
WY105124#1-3	chrI	66079	G	A
WY105124#1-3	chrI	66087	G	A
WY105123#1-17	chrXVI	66096	G	A
WY105123#1-5	chrII	66127	C	T
WY105123#1-20	chrV	66224	C	T
WY105123#1-2	chrIV	66224	G	A
WY105123#1-3	chrVI	66236	G	A
WY105124#1-20	chrVI	66239	G	A
WY105123#1-3	chrV	66255	C	T
WY105124#1-15	chrX	66283	G	A
WY105123#1-17	chrX	66292	G	A
WY105124#1-11	chrX	66298	G	A
WY105123#1-5	chrV	66309	G	A
WY105124#1-11	chrX	66315	G	A
WY105123#1-17	chrXI	66344	C	T
WY105124#1-11	chrX	66346	G	A
WY105123#1-9	chrXII	66363	G	A
WY105123#1-6	chrV	66366	C	T
WY105124#1-6	chrIV	66396	C	T
WY105123#1-18	chrVIII	66406	C	T
WY105124#1-11	chrX	66409	G	A
WY105124#1-12	chrXIV	66418	C	T
WY105124#1-18	chrII	66431	C	T
WY105124#1-9	chrX	66454	G	A
WY105123#1-15	chrXVI	66518	G	A
WY105124#1-6	chrII	66538	C	T
WY105124#1-15	chrXII	66553	G	A
WY105123#1-4	chrXI	66561	G	A
WY105124#1-2	chrV	66609	G	A
WY105123#1-17	chrVI	66656	G	A
WY105124#1-2	chrV	66789	G	A
WY105124#1-3	chrXI	66811	C	T
WY105123#1-3	chrVIII	66823	C	T
WY105124#1-20	chrXIV	66850	G	A
WY105124#1-14	chrXVI	66873	G	A
WY105123#1-16	chrI	66906	G	A
WY105123#1-4	chrIII	66911	G	A
WY105123#1-18	chrX	66957	C	T
WY105123#1-1	chrVI	66974	G	A
WY105124#1-2	chrV	67043	G	A
WY105124#1-6	chrXI	67046	C	T
WY105123#1-17	chrV	67119	C	T
WY105124#1-11	chrI	67131	G	A
WY105123#1-13	chrXI	67181	C	T
WY105123#1-14	chrXI	67181	C	T
WY105123#1-15	chrXV	67194	G	A
WY105123#1-20	chrVIII	67202	C	T
WY105124#1-11	chrX	67221	G	A
WY105123#1-13	chrXI	67233	C	T
WY105123#1-14	chrXI	67233	C	T
WY105123#1-20	chrVIII	67240	C	T
WY105123#1-3	chrX	67264	G	A
WY105124#1-16	chrII	67264	C	T
WY105124#1-9	chrII	67264	C	T
WY105123#1-20	chrXI	67265	C	T
WY105123#1-17	chrII	67274	C	T
WY105123#1-3	chrX	67288	G	A
WY105124#1-15	chrI	67292	G	A
WY105123#1-20	chrVI	67412	G	A
WY105124#1-12	chrVI	67425	G	A
WY105123#1-15	chrVI	67445	G	A
WY105123#1-3	chrXV	67448	G	A
WY105124#1-2	chrVII	67449	G	A
WY105124#1-5	chrVII	67449	G	A
WY105124#1-14	chrIII	67484	C	T
WY105123#1-3	chrXVI	67521	G	A
WY105123#1-17	chrXIII	67536	G	A
WY105123#1-17	chrI	67578	G	A
WY105124#1-2	chrV	67656	G	A
WY105123#1-4	chrX	67690	G	A
WY105124#1-20	chrI	67705	G	A
WY105123#1-5	chrVIII	67709	C	T
WY105123#1-20	chrIV	67744	G	A
WY105123#1-6	chrIII	67772	G	A
WY105124#1-11	chrVII	67792	C	T
WY105123#1-5	chrIV	67804	G	A
WY105124#1-6	chrVIII	67814	C	T
WY105123#1-20	chrVIII	67865	C	T
WY105123#1-20	chrI	67903	G	A
WY105124#1-15	chrI	67918	G	A
WY105123#1-20	chrI	67921	G	A
WY105124#1-13	chrXII	67928	G	A
WY105124#1-5	chrI	67932	C	T
WY105124#1-12	chrI	67975	G	A
WY105123#1-15	chrXVI	68003	G	A
WY105124#1-2	chrI	68027	G	A
WY105123#1-3	chrXIII	68047	G	A
WY105124#1-12	chrVI	68134	G	A
WY105124#1-11	chrVI	68167	G	A
WY105123#1-3	chrIII	68192	C	T
WY105123#1-13	chrI	68200	G	A
WY105123#1-14	chrI	68200	G	A
WY105123#1-15	chrXVI	68202	G	A
WY105124#1-13	chrI	68212	C	T
WY105124#1-14	chrXI	68238	C	T
WY105123#1-13	chrI	68263	G	A
WY105123#1-14	chrI	68263	G	A
WY105123#1-15	chrXVI	68352	G	A
WY105123#1-20	chrX	68375	C	T
WY105123#1-19	chrV	68398	G	A
WY105124#1-6	chrXV	68403	G	A
WY105123#1-4	chrIX	68434	G	A
WY105123#1-1	chrXVI	68436	G	A
WY105124#1-18	chrX	68477	C	T
WY105124#1-20	chrI	68557	G	A
WY105123#1-2	chrIV	68564	G	A
WY105123#1-2	chrVIII	68582	C	T
WY105124#1-11	chrVI	68600	C	T
WY105124#1-16	chrII	68616	G	A
WY105124#1-9	chrII	68616	G	A
WY105124#1-13	chrIII	68652	G	A
WY105124#1-15	chrIII	68652	G	A
WY105124#1-6	chrXIV	68680	G	A
WY105124#1-14	chrVI	68690	G	A
WY105123#1-15	chrXII	68745	G	A
WY105123#1-6	chrVII	68776	G	A
WY105124#1-15	chrXIII	68788	G	A
WY105124#1-11	chrVIII	68790	C	T
WY105124#1-17	chrXIV	68798	C	T
WY105123#1-15	chrVI	68808	C	T
WY105123#1-20	chrXI	68815	C	T
WY105124#1-2	chrV	68860	G	A
WY105123#1-1	chrIX	68879	G	A
WY105123#1-15	chrXII	68884	G	A
WY105124#1-7	chrX	68888	C	T
WY105124#1-14	chrIII	68911	C	T
WY105124#1-18	chrIII	68911	C	T
WY105123#1-18	chrV	68915	G	A
WY105124#1-14	chrV	68929	G	A
WY105124#1-16	chrV	68929	G	A
WY105123#1-17	chrV	68954	G	A
WY105124#1-4	chrV	68954	G	A
WY105123#1-15	chrXI	68982	G	A
WY105123#1-9	chrI	69010	C	T
WY105123#1-18	chrV	69023	C	T
WY105124#1-2	chrV	69037	G	A
WY105124#1-18	chrXVI	69044	G	A
WY105124#1-2	chrXI	69108	C	T
WY105124#1-14	chrIII	69111	C	T
WY105124#1-2	chrV	69139	G	A
WY105124#1-14	chrIII	69159	C	T
WY105124#1-2	chrV	69165	G	A
WY105124#1-2	chrII	69169	C	T
WY105123#1-5	chrXV	69186	G	A
WY105123#1-20	chrXI	69203	C	T
WY105123#1-17	chrXI	69236	C	T
WY105124#1-2	chrV	69357	G	A
WY105123#1-15	chrXV	69359	G	A
WY105123#1-5	chrXV	69359	G	A
WY105124#1-14	chrIII	69378	C	T
WY105124#1-20	chrX	69414	G	A
WY105124#1-15	chrXI	69455	G	A
WY105123#1-3	chrXVI	69472	G	A
WY105124#1-12	chrVI	69556	C	T
WY105124#1-13	chrII	69590	C	T
WY105124#1-4	chrII	69590	C	T
WY105123#1-20	chrXI	69629	C	T
WY105123#1-3	chrX	69645	C	T
WY105123#1-4	chrVII	69689	G	A
WY105124#1-13	chrII	69694	G	A
WY105123#1-13	chrV	69751	G	A
WY105123#1-14	chrV	69751	G	A
WY105124#1-20	chrV	69759	G	A
WY105123#1-4	chrXI	69796	G	A
WY105124#1-20	chrIX	69832	C	T
WY105123#1-3	chrXIII	69843	C	T
WY105124#1-7	chrVIII	69906	C	T
WY105123#1-5	chrI	70022	G	A
WY105124#1-16	chrII	70078	C	T
WY105124#1-9	chrII	70078	C	T
WY105123#1-18	chrXIV	70079	C	T
WY105123#1-2	chrVII	70178	G	A
WY105124#1-20	chrXIV	70188	C	T
WY105123#1-5	chrI	70190	G	A
WY105123#1-2	chrXVI	70195	G	A
WY105123#1-3	chrXIII	70198	G	A
WY105124#1-15	chrIV	70250	C	T
WY105124#1-17	chrIV	70250	C	T
WY105123#1-15	chrVIII	70279	G	A
WY105124#1-11	chrIX	70282	G	A
WY105124#1-4	chrVII	70317	G	A
WY105123#1-20	chrXV	70334	G	A
WY105123#1-4	chrXIII	70539	C	T
WY105123#1-13	chrXVI	70577	G	A
WY105123#1-14	chrXVI	70577	G	A
WY105123#1-20	chrV	70615	C	T
WY105124#1-4	chrVI	70663	C	T
WY105124#1-12	chrIX	70672	G	A
WY105124#1-4	chrXV	70762	G	A
WY105124#1-14	chrI	70764	G	A
WY105123#1-4	chrVIII	70822	C	T
WY105123#1-3	chrIII	70828	C	T
WY105124#1-18	chrXI	70844	C	T
WY105124#1-15	chrV	70869	C	T
WY105123#1-17	chrXIV	70871	G	A
WY105123#1-16	chrIX	70919	G	A
WY105124#1-12	chrXII	71008	C	T
WY105123#1-2	chrIII	71043	G	A
WY105124#1-2	chrII	71171	G	A
WY105124#1-16	chrII	71182	C	T
WY105124#1-9	chrII	71182	C	T
WY105124#1-2	chrXVI	71223	G	A
WY105124#1-12	chrVI	71231	G	A
WY105124#1-20	chrI	71260	C	T
WY105123#1-15	chrXVI	71323	C	T
WY105123#1-5	chrXVI	71323	C	T
WY105124#1-6	chrVI	71325	G	A
WY105124#1-15	chrX	71365	G	A
WY105124#1-18	chrV	71387	G	A
WY105124#1-7	chrV	71387	G	A
WY105123#1-17	chrVI	71453	G	A
WY105123#1-20	chrX	71456	C	T
WY105124#1-12	chrVI	71487	G	A
WY105123#1-3	chrXIV	71581	G	A
WY105124#1-14	chrIII	71635	C	T
WY105123#1-8	chrI	71673	C	T
WY105123#1-9	chrI	71698	C	T
WY105124#1-13	chrI	71698	C	T
WY105123#1-2	chrX	71699	C	T
WY105124#1-19	chrVIII	71749	G	A
WY105124#1-14	chrV	71752	G	A
WY105124#1-17	chrI	71762	C	T
WY105123#1-4	chrI	71782	C	T
WY105124#1-2	chrV	71848	G	A
WY105123#1-6	chrII	71952	C	T
WY105123#1-17	chrXI	72000	C	T
WY105124#1-6	chrXI	72006	C	T
WY105124#1-2	chrV	72064	G	A
WY105124#1-15	chrIII	72096	G	A
WY105124#1-20	chrV	72156	C	T
WY105124#1-20	chrXVI	72202	G	A
WY105123#1-2	chrXV	72266	G	A
WY105124#1-7	chrIII	72267	G	A
WY105123#1-8	chrVIII	72295	G	A
WY105123#1-3	chrXV	72319	G	A
WY105123#1-2	chrIX	72322	G	A
WY105123#1-17	chrXI	72365	C	T
WY105124#1-12	chrXV	72382	G	A
WY105124#1-9	chrIII	72430	G	A
WY105124#1-11	chrVII	72450	C	T
WY105123#1-13	chrII	72569	C	T
WY105123#1-14	chrII	72569	C	T
WY105124#1-20	chrXII	72645	C	T
WY105123#1-3	chrIX	72695	G	A
WY105124#1-6	chrIX	72724	G	A
WY105123#1-4	chrVIII	72731	G	A
WY105124#1-20	chrXII	72736	C	T
WY105124#1-12	chrVI	72743	G	A
WY105124#1-20	chrXII	72762	C	T
WY105123#1-20	chrXI	72773	C	T
WY105124#1-14	chrIII	72798	G	A
WY105124#1-19	chrXIII	72874	G	A
WY105124#1-18	chrV	72894	C	T
WY105123#1-3	chrVI	72957	G	A
WY105124#1-12	chrIII	73002	G	A
WY105123#1-3	chrI	73102	C	T
WY105124#1-12	chrII	73131	C	T
WY105124#1-7	chrIII	73151	G	A
WY105124#1-17	chrIV	73164	G	A
WY105124#1-20	chrI	73190	G	A
WY105123#1-16	chrXII	73221	C	T
WY105123#1-5	chrXII	73228	C	T
WY105124#1-6	chrIII	73294	G	A
WY105123#1-15	chrXII	73337	G	A
WY105123#1-2	chrXVI	73374	C	T
WY105124#1-3	chrIX	73396	G	A
WY105124#1-20	chrXVI	73420	C	T
WY105123#1-18	chrXIII	73423	G	A
WY105123#1-18	chrVIII	73447	G	A
WY105123#1-3	chrVIII	73459	C	T
WY105123#1-6	chrXII	73479	C	T
WY105123#1-3	chrX	73487	C	T
WY105124#1-12	chrXV	73555	G	A
WY105123#1-2	chrXII	73597	G	A
WY105123#1-13	chrIX	73615	G	A
WY105123#1-14	chrIX	73615	G	A
WY105123#1-15	chrXIV	73632	G	A
WY105123#1-18	chrIV	73632	G	A
WY105123#1-16	chrXI	73676	C	T
WY105124#1-12	chrIX	73728	G	A
WY105124#1-18	chrXII	73738	G	A
WY105123#1-20	chrX	73747	G	A
WY105124#1-6	chrX	73747	G	A
WY105123#1-4	chrVIII	73816	C	T
WY105123#1-18	chrIII	73843	G	A
WY105124#1-12	chrXVI	73876	C	T
WY105124#1-11	chrII	73921	G	A
WY105124#1-16	chrII	73978	C	T
WY105124#1-9	chrII	73978	C	T
WY105124#1-7	chrIII	73982	G	A
WY105123#1-13	chrXII	74103	G	A
WY105123#1-14	chrXII	74103	G	A
WY105124#1-20	chrIX	74127	G	A
WY105123#1-20	chrV	74175	C	T
WY105124#1-11	chrXII	74184	G	A
WY105123#1-19	chrVI	74190	C	T
WY105123#1-3	chrII	74224	C	T
WY105124#1-13	chrII	74234	C	T
WY105124#1-4	chrII	74234	C	T
WY105124#1-16	chrII	74287	C	T
WY105124#1-9	chrII	74287	C	T
WY105124#1-2	chrX	74341	C	T
WY105124#1-14	chrXII	74408	G	A
WY105123#1-4	chrVI	74438	C	T
WY105124#1-4	chrVII	74439	C	T
WY105124#1-12	chrVI	74451	C	T
WY105123#1-4	chrII	74455	C	T
WY105124#1-14	chrXVI	74473	C	T
WY105123#1-3	chrI	74531	C	T
WY105124#1-20	chrI	74571	G	A
WY105123#1-15	chrXV	74612	G	A
WY105124#1-18	chrXI	74680	C	T
WY105124#1-18	chrXI	74696	C	T
WY105124#1-5	chrXI	74724	G	A
WY105124#1-11	chrIX	74726	C	T
WY105123#1-18	chrIX	74732	C	T
WY105124#1-10	chrVIII	74759	C	T
WY105123#1-14	chrII	74761	G	A
WY105123#1-13	chrXVI	74821	G	A
WY105123#1-14	chrXVI	74821	G	A
WY105124#1-5	chrVIII	74864	G	A
WY105124#1-15	chrI	74875	C	T
WY105123#1-16	chrI	74884	G	A
WY105123#1-17	chrI	74884	G	A
WY105124#1-20	chrXII	74923	C	T
WY105124#1-4	chrIX	74984	C	T
WY105124#1-18	chrII	74993	C	T
WY105123#1-20	chrV	75005	G	A
WY105123#1-2	chrXV	75026	G	A
WY105124#1-20	chrXI	75027	C	T
WY105123#1-4	chrIX	75050	C	T
WY105124#1-20	chrXII	75058	C	T
WY105124#1-16	chrXV	75061	C	T
WY105124#1-13	chrVIII	75065	G	A
WY105124#1-15	chrVI	75069	G	A
WY105124#1-2	chrII	75153	G	A
WY105124#1-16	chrXVI	75159	C	T
WY105124#1-9	chrXVI	75159	C	T
WY105124#1-12	chrIX	75177	C	T
WY105124#1-12	chrXI	75190	C	T
WY105123#1-2	chrXIV	75209	C	T
WY105123#1-20	chrXIII	75297	C	T
WY105124#1-12	chrIII	75303	C	T
WY105124#1-20	chrVI	75327	G	A
WY105124#1-12	chrX	75348	G	A
WY105124#1-6	chrXVI	75376	C	T
WY105123#1-5	chrX	75378	G	A
WY105123#1-20	chrX	75390	C	T
WY105123#1-4	chrX	75390	C	T
WY105123#1-20	chrX	75391	G	A
WY105124#1-14	chrX	75391	G	A
WY105123#1-19	chrX	75410	G	A
WY105124#1-6	chrXIV	75476	G	A
WY105124#1-15	chrXII	75535	G	A
WY105124#1-13	chrXVI	75591	G	A
WY105124#1-2	chrV	75601	G	A
WY105124#1-18	chrI	75610	C	T
WY105124#1-15	chrX	75615	G	A
[truncated: 53,522 more rows]

## Sheet: Dataset S3-2 APOBEC-SNVs counts
Dataset 3-2. Frequency of mutations/bp/cell division in each isolate with APOBEC-A3B
Strain	Isolate	Number of A3B-induced C-to-T mutation	Number of A3B-induced G-to-A mutation	Number of non-A3B-induced mutations	Percentage of non-A3B-induced mutation	Total number of mutations	Frequency of mutations/ base/ cell division	Fold change of mutation frequency relative to WY105#5
WY105122#5	WY105122#5-1	288	339	0	0	627	2.27174e-07	1.31765
	WY105122#5-2	236	236	2	0.00421941	474	1.71739e-07
	WY105122#5-3	197	168	0	0	365	1.32246e-07
	WY105122#5-4	564	565	2	0.00176835	1131	4.09783e-07
	WY105122#5-5	465	398	1	0.00115741	864	3.13043e-07
	WY105122#5-6	324	422	2	0.0026738	748	2.71014e-07
	WY105122#5-7	227	213	1	0.00226757	441	1.59783e-07
	WY105122#5-8	292	278	2	0.0034965	572	2.07246e-07
	WY105122#5-9	269	239	3	0.00587084	511	1.85145e-07
	WY105122#5-10	335	306	4	0.00620155	645	2.33696e-07
	WY105122#5-11	236	227	1	0.00215517	464	1.68116e-07
	WY105122#5-12	323	279	4	0.00660066	606	2.19565e-07
	WY105122#5-13	916	858	1	0.00056338	1775	6.43116e-07
	WY105122#5-14	341	353	13	0.0183876	707	2.56159e-07
	WY105122#5-15	403	416	2	0.00243605	821	2.97464e-07
	WY105122#5-16	219	211	2	0.00462963	432	1.56522e-07
	WY105122#5-17	348	381	2	0.00273598	731	2.64855e-07
	WY105122#5-18	216	221	2	0.00455581	439	1.59058e-07
	WY105122#5-19	369	279	0	0	648	2.34783e-07
	WY105122#5-20	243	222	3	0.00641026	468	1.69565e-07
Total Gal-RFA1	20	6811	6611	47	0.00348949	13469	2.44004e-07
WY105123#1	WY105123#1-1	134	117	0	0	251	4.5471e-07	6.77515
	WY105123#1-2	336	320	0	0	656	1.18841e-06
	WY105123#1-3	616	612	0	0	1228	2.22464e-06
	WY105123#1-4	758	642	0	0	1400	2.53623e-06
	WY105123#1-5	231	260	0	0	491	8.89493e-07
	WY105123#1-6	221	195	0	0	416	7.53623e-07
	WY105123#1-7	100	106	0	0	206	3.73188e-07
	WY105123#1-8	83	112	0	0	195	3.53261e-07
	WY105123#1-9	131	111	0	0	242	4.38406e-07
	WY105123#1-13	403	411	0	0	814	1.47464e-06
	WY105123#1-14	400	407	0	0	807	1.46196e-06
	WY105123#1-15	409	397	2	0.00247525	808	1.46377e-06
	WY105123#1-16	211	171	0	0	382	6.92029e-07
	WY105123#1-17	686	444	0	0	1130	2.0471e-06
	WY105123#1-18	598	647	0	0	1245	2.25543e-06
	WY105123#1-19	88	82	0	0	170	3.07971e-07
	WY105123#1-20	1050	974	1	0.000493827	2025	3.66848e-06
Total Gal-RFA2	17	6455	6008	3	0.000240655	12466	1.25463e-06
WY105124#1	WY105124#1-2	556	523	0	0	1079	1.95471e-06	7.74528
	WY105124#1-3	350	289	0	0	639	1.15761e-06
	WY105124#1-4	207	273	0	0	480	8.69565e-07
	WY105124#1-5	322	292	0	0	614	1.11232e-06
	WY105124#1-6	711	775	0	0	1486	2.69203e-06
	WY105124#1-7	237	181	0	0	418	7.57246e-07
	WY105124#1-9	191	254	0	0	445	8.06159e-07
	WY105124#1-10	121	122	0	0	243	4.40217e-07
	WY105124#1-11	578	487	0	0	1065	1.92935e-06
	WY105124#1-12	656	662	0	0	1318	2.38768e-06
	WY105124#1-13	314	213	0	0	527	9.5471e-07
	WY105124#1-14	719	548	1	0.000788644	1268	2.2971e-06
	WY105124#1-15	526	579	0	0	1105	2.00181e-06
	WY105124#1-16	236	302	0	0	538	9.74638e-07
	WY105124#1-17	340	326	0	0	666	1.20652e-06
	WY105124#1-18	529	549	0	0	1078	1.9529e-06
	WY105124#1-19	161	136	0	0	297	5.38043e-07
	WY105124#1-20	477	507	1	0.00101523	985	1.78442e-06
Total Gal-RFA3	18	7231	7018	2	0.000140341	14251	1.43428e-06
WY105#5	WY105#5-1	260	245	19	0.0362595	524	1.89855e-07	1
	WY105#5-2	205	228	5	0.0114155	438	1.58696e-07
	WY105#5-3	271	255	3	0.00567108	529	1.91667e-07
	WY105#5-4	205	196	2	0.00496278	403	1.46014e-07
	WY105#5-5	217	209	4	0.00930233	430	1.55797e-07
	WY105#5-6	304	294	4	0.00664452	602	2.18116e-07
	WY105#5-7	423	394	2	0.002442	819	2.96739e-07
	WY105#5-8	197	172	1	0.0027027	370	1.34058e-07
	WY105#5-9	262	235	5	0.00996016	502	1.81884e-07
	WY105#5-10	355	324	2	0.00293686	681	2.46739e-07
	WY105#5-11	322	352	2	0.00295858	676	2.44928e-07
	WY105#5-12	183	205	0	0	388	1.4058e-07
	WY105#5-13	215	207	5	0.0117096	427	1.5471e-07
	WY105#5-14	242	264	3	0.00589391	509	1.8442e-07
	WY105#5-15	214	209	5	0.0116822	428	1.55072e-07
	WY105#5-16	263	233	5	0.00998004	501	1.81522e-07
	WY105#5-17	314	301	1	0.00162338	616	2.23188e-07
	WY105#5-18	493	421	3	0.00327154	917	3.32246e-07
	WY105#5-19	265	235	2	0.00398406	502	1.81884e-07
	WY105#5-20	178	222	3	0.00744417	403	1.46014e-07
	WY105#5-21	271	251	0	0	522	1.8913e-07
	WY105#5-22	216	225	0	0	441	1.59783e-07
	WY105#5-23	176	147	2	0.00615385	325	1.17754e-07
	WY105#5-24	204	222	5	0.0116009	431	1.56159e-07
	WY105#5-25	365	339	1	0.00141844	705	2.55435e-07
	WY105#5-26	184	178	1	0.00275482	363	1.31522e-07
	WY105#5-27	226	181	0	0	407	1.47464e-07
	WY105#5-28	349	353	0	0	702	2.54348e-07
	WY105#5-29	146	131	1	0.00359712	278	1.00725e-07
	WY105#5-30	244	247	3	0.00607287	494	1.78986e-07
Total WY105	30	7769	7475	89	0.00580447	15333	1.85181e-07
In this table, we summarize the frequencies of mutation among 85 APOBEC3B-introduced isolates. The numbers of APOBEC3B-induced point mutations (C-to-T and G-to-A mutations) and non-APOBEC3B-induced point mutations are shown. The frequency was calculated as: Mutation numbers/ genome size (23 Mb)/ cell divisions/ isolates. For example, for the 30 isolates of strains WY105#5, the frequency of mutati…
